# Supplementary material for: (Benzoato-κ2 O,O′)(quinoline-2-carboxyl­ato-κ2 N,O)(quinoline-2-carboxylic acid-κ2 N,O)manganese(II)
Source: Acta Crystallogr Sect E Struct Rep Online. 2007 Dec 21;64(Pt 1):m258. doi: 10.1107/S1600536807066809 (PMC2915171; doi:10.1107/S1600536807066809)
Supplement: Supplementary file 1 [file e-64-0m258-sup1.cif]

##############################################################################
###                                                                        ###
###        Electronic paper (Acta Crystallographica Section E)             ###
###                                                                        ###
##############################################################################
#                                                                            #
# This CIF contains the data in a paper accepted for publication in Acta     #
# Crystallographica Section E. It conforms to the requirements of Notes      #
# for Authors for Section E, and has been peer reviewed under the auspices   #
# of the IUCr Commission on Journals.                                        #
#                                                                            #
# Full details of the Crystallographic Information File format               #
# are given in the paper "The Crystallographic Information File (CIF):       #
# a New Standard Archive File for Crystallography" by S. R. Hall, F. H.      #
# Allen and I. D. Brown [Acta Cryst. (1991), A47, 655-685].                  #
#                                                                            #
# The current version of the core CIF dictionary is obtainable from          #
# ftp://ftp.iucr.org/pub/cif_core.dic. The current version number is 2.1.    #
#                                                                            #
# Software is freely available for graphical display of the structure(s) in  #
# this CIF.  For information consult the CIF home page http://www.iucr.org/  #
# cif/home.html                                                              #
#                                                                            #
##############################################################################
                                             
data_global
_audit_creation_method     'form.cif (version 2.0)'
_journal_data_validation_number     ?
_journal_date_recd_electronic     2007-11-29
_journal_date_accepted     2007-12-13
_journal_name_full     'Acta Crystallographica, Section E'
_journal_year     2008
_journal_volume     64
_journal_issue      1
_journal_page_first     m258
_journal_page_last     m258
_journal_paper_category     QM
_journal_coeditor_code     BT2660
_publ_contact_author_name     'Manuela Ramos Silva'
_publ_contact_author_address
;
     Faculdade Ci\^encias e Tecnologia
     Departamento de F\'isica
     Universidade de Coimbra
     P-3004-516 Coimbra
     Portugal
;
_publ_contact_author_email     manuela@pollux.fis.uc.pt
_publ_contact_author_fax     351-239-829158
_publ_contact_author_phone     351-239-410648
_publ_section_title
;\
(Benzoato-\k^2^<i>O</i>,<i>O</i>')(quinoline-2-carboxylato-\k^2^<i>N</i>,\
<i>O</i>)(quinoline-2-carboxylic acid-\k^2^<i>N</i>,<i>O</i>)manganese(II)
;
loop_
    _publ_author_name
    _publ_author_footnote
    _publ_author_address
    'Martins, Nuno D.' .
;
     CEMDRX
     Physics Department
     University of Coimbra
     P-3004-516 Coimbra
     Portugal
;
    'Silva, Joana A.' .
;
     Chemistry Department
     University of Coimbra
     P-3004-516 Coimbra
     Portugal
;
    'Ramos Silva, Manuela' .
;
     CEMDRX
     Physics Department
     University of Coimbra
     P-3004-516 Coimbra
     Portugal
;
    'Matos Beja, Ana' .
;
     CEMDRX
     Physics Department
     University of Coimbra
     P-3004-516 Coimbra
     Portugal
;
    'Sobral, Abilio J.F.N.' .
;
     Chemistry Department
     University of Coimbra
     P-3004-516 Coimbra
     Portugal
;
data_I
_audit_creation_method     SHELXL-97
_chemical_name_systematic
;
(Benzoato-\k^2^O,O')(quinoline-2-carboxylato-\k^2^N,O)(quinoline-2-carboxylic
acid-\k^2^N,O)manganese(II)
;
_chemical_name_common     ?
_chemical_formula_moiety     ?
_chemical_formula_sum     'C27 H18 Mn N2 O6'
_chemical_formula_iupac     '[Mn (C7 H5 O2) (C10 H6 N O2) (C10 H7 N O2)]'
_chemical_formula_weight     521.37
_chemical_melting_point     ?
_symmetry_cell_setting     monoclinic
_symmetry_space_group_name_H-M     'C 2/c'
loop_
    _symmetry_equiv_pos_as_xyz
    'x, y, z'
    '-x, y, -z+1/2'
    'x+1/2, y+1/2, z'
    '-x+1/2, y+1/2, -z+1/2'
    '-x, -y, -z'
    'x, -y, z-1/2'
    '-x+1/2, -y+1/2, -z'
    'x+1/2, -y+1/2, z-1/2'
_cell_length_a     19.3839(4)
_cell_length_b     11.6775(2)
_cell_length_c     11.6306(2)
_cell_angle_alpha     90.00
_cell_angle_beta     117.2880(10)
_cell_angle_gamma     90.00
_cell_volume     2339.67(8)
_cell_formula_units_Z     4
_cell_measurement_reflns_used     8901
_cell_measurement_theta_min     2.37
_cell_measurement_theta_max     27.45
_cell_measurement_temperature     293(2)
_exptl_crystal_description     prism
_exptl_crystal_colour     pink
_exptl_crystal_size_max     0.24
_exptl_crystal_size_mid     0.22
_exptl_crystal_size_min     0.15
_exptl_crystal_density_diffrn     1.480
_exptl_crystal_density_meas     ?
_exptl_crystal_density_method     'not measured'
_exptl_crystal_F_000     1068
_exptl_absorpt_coefficient_mu     0.611
_exptl_absorpt_correction_type     multi-scan
_exptl_absorpt_process_details     '(SADABS;  Sheldrick, 2000)'
_exptl_absorpt_correction_T_min     0.883
_exptl_absorpt_correction_T_max     0.908
_exptl_special_details
;
;
_diffrn_ambient_temperature     293(2)
_diffrn_radiation_type     MoK\a
_diffrn_radiation_wavelength     0.71073
_diffrn_radiation_source     'fine-focus sealed tube'
_diffrn_radiation_monochromator     graphite
_diffrn_measurement_device_type     'Bruker APEX CCD area-detector'
_diffrn_measurement_method     '\f and \w'
_diffrn_detector_area_resol_mean     ?
_diffrn_reflns_number     25798
_diffrn_reflns_av_R_equivalents     0.0265
_diffrn_reflns_av_sigmaI/netI     0.0156
_diffrn_reflns_theta_min     2.11
_diffrn_reflns_theta_max     28.40
_diffrn_reflns_theta_full     28.40
_diffrn_measured_fraction_theta_max     0.995
_diffrn_measured_fraction_theta_full     0.995
_diffrn_reflns_limit_h_min     -25
_diffrn_reflns_limit_h_max     25
_diffrn_reflns_limit_k_min     -15
_diffrn_reflns_limit_k_max     15
_diffrn_reflns_limit_l_min     -15
_diffrn_reflns_limit_l_max     15
_refine_special_details
;
 Refinement of F^2^ against ALL reflections.  The weighted R-factor wR and
 goodness of fit S are based on F^2^, conventional R-factors R are based
 on F, with F set to zero for negative F^2^. The threshold expression of
 F^2^ > 2sigma(F^2^) is used only for calculating R-factors(gt) etc. and is
 not relevant to the choice of reflections for refinement.  R-factors based
 on F^2^ are statistically about twice as large as those based on F, and R-
 factors based on ALL data will be even larger.
;
_reflns_number_total     2917
_reflns_number_gt     2413
_reflns_threshold_expression     I>2\s(I)
_refine_ls_structure_factor_coef     Fsqd
_refine_ls_matrix_type     full
_refine_ls_R_factor_all     0.0591
_refine_ls_R_factor_gt     0.0481
_refine_ls_wR_factor_gt     0.1404
_refine_ls_wR_factor_ref     0.1494
_refine_ls_goodness_of_fit_ref     1.075
_refine_ls_restrained_S_all     1.075
_refine_ls_number_reflns     2917
_refine_ls_number_parameters     169
_refine_ls_number_restraints     1
_refine_ls_hydrogen_treatment     mixed
_refine_ls_weighting_scheme     calc
_refine_ls_weighting_details
         'calc w=1/[\s^2^(Fo^2^)+(0.0806P)^2^+2.8119P] where P=(Fo^2^+2Fc^2^)/3'
_atom_sites_solution_hydrogens     geom
_atom_sites_solution_primary     direct
_atom_sites_solution_secondary     difmap
_refine_ls_shift/su_max     0.000
_refine_ls_shift/su_mean     0.000
_refine_diff_density_max     0.684
_refine_diff_density_min     -0.498
_refine_ls_extinction_method     none
_refine_ls_extinction_coef     ?
loop_
    _atom_type_symbol
    _atom_type_description
    _atom_type_scat_dispersion_real
    _atom_type_scat_dispersion_imag
    _atom_type_scat_source
    'C' 'C' 0.0033 0.0016
                         'International Tables Vol C Tables 4.2.6.8 and 6.1.1.4'
    'H' 'H' 0.0000 0.0000
                         'International Tables Vol C Tables 4.2.6.8 and 6.1.1.4'
    'Mn' 'Mn' 0.3368 0.7283
                         'International Tables Vol C Tables 4.2.6.8 and 6.1.1.4'
    'N' 'N' 0.0061 0.0033
                         'International Tables Vol C Tables 4.2.6.8 and 6.1.1.4'
    'O' 'O' 0.0106 0.0060
                         'International Tables Vol C Tables 4.2.6.8 and 6.1.1.4'
_computing_data_collection     'SMART (Bruker, 2003)'
_computing_cell_refinement     'SAINT (Bruker, 2003)'
_computing_data_reduction     'SAINT (Bruker, 2003)'
_computing_structure_solution     'SHELXS97 (Sheldrick, 1997)'
_computing_structure_refinement     'SHELXL97 (Sheldrick, 1997)'
_computing_molecular_graphics     'ORTEPII (Johnson, 1976)'
_computing_publication_material     'SHELXL97 (Sheldrick, 1997)'
loop_
    _atom_site_type_symbol
    _atom_site_label
    _atom_site_fract_x
    _atom_site_fract_y
    _atom_site_fract_z
    _atom_site_U_iso_or_equiv
    _atom_site_adp_type
    _atom_site_calc_flag
    _atom_site_refinement_flags
    _atom_site_occupancy
    _atom_site_disorder_assembly
    _atom_site_disorder_group
    Mn Mn1 0.5000 0.20556(4) 0.2500 0.03799(18) Uani d S 1 . .
    O O1 0.48852(12) 0.37094(15) 0.14858(17) 0.0505(4) Uani d . 1 . .
    O O2 0.48495(10) 0.09330(17) 0.09597(18) 0.0508(5) Uani d D 1 . .
    H H2 0.525(3) 0.041(5) 0.103(7) 0.07(2) Uiso d PD 0.50 . .
    N N1 0.37188(11) 0.15467(17) 0.15100(18) 0.0378(4) Uani d . 1 . .
    C C1 0.5000 0.4239(3) 0.2500 0.0395(7) Uani d S 1 . .
    C C2 0.5000 0.5526(3) 0.2500 0.0359(6) Uani d S 1 . .
    C C3 0.48852(16) 0.6123(2) 0.1396(2) 0.0457(6) Uani d . 1 . .
    H H3 0.4807 0.5728 0.0652 0.055 Uiso calc R 1 . .
    C C4 0.4888(2) 0.7302(3) 0.1403(3) 0.0569(7) Uani d . 1 . .
    H H4 0.4813 0.7702 0.0664 0.068 Uiso calc R 1 . .
    C C5 0.5000 0.7889(3) 0.2500 0.0582(10) Uani d S 1 . .
    H H5 0.5000 0.8685 0.2500 0.070 Uiso calc SR 1 . .
    C C6 0.41618(15) 0.0511(3) 0.0173(3) 0.0521(6) Uani d . 1 . .
    O O3 0.39792(16) 0.0125(4) -0.0885(3) 0.1252(15) Uani d . 1 . .
    C C7 0.35213(13) 0.0869(2) 0.0500(2) 0.0402(5) Uani d . 1 . .
    C C15 0.31580(14) 0.1843(2) 0.1866(2) 0.0418(5) Uani d . 1 . .
    C C10 0.23875(14) 0.1435(2) 0.1169(3) 0.0487(6) Uani d . 1 . .
    C C9 0.22055(15) 0.0739(3) 0.0085(3) 0.0553(7) Uani d . 1 . .
    H H9 0.1701 0.0476 -0.0404 0.066 Uiso calc R 1 . .
    C C8 0.27651(15) 0.0452(2) -0.0249(3) 0.0501(6) Uani d . 1 . .
    H H8 0.2652 -0.0014 -0.0963 0.060 Uiso calc R 1 . .
    C C11 0.18377(18) 0.1752(3) 0.1597(4) 0.0668(9) Uani d . 1 . .
    H H11 0.1327 0.1500 0.1148 0.080 Uiso calc R 1 . .
    C C12 0.2053(2) 0.2419(4) 0.2655(4) 0.0790(11) Uani d . 1 . .
    H H12 0.1690 0.2608 0.2938 0.095 Uiso calc R 1 . .
    C C13 0.2808(2) 0.2828(3) 0.3327(3) 0.0710(9) Uani d . 1 . .
    H H13 0.2942 0.3292 0.4049 0.085 Uiso calc R 1 . .
    C C14 0.33583(17) 0.2557(3) 0.2942(3) 0.0551(7) Uani d . 1 . .
    H H14 0.3860 0.2844 0.3389 0.066 Uiso calc R 1 . .
loop_
    _atom_site_aniso_label
    _atom_site_aniso_U_11
    _atom_site_aniso_U_22
    _atom_site_aniso_U_33
    _atom_site_aniso_U_12
    _atom_site_aniso_U_13
    _atom_site_aniso_U_23
    Mn1 0.0367(3) 0.0369(3) 0.0406(3) 0.000 0.0179(2) 0.000
    O1 0.0663(12) 0.0394(9) 0.0450(9) -0.0012(8) 0.0248(9) -0.0037(7)
    O2 0.0375(9) 0.0580(11) 0.0577(10) -0.0023(8) 0.0226(8) -0.0194(9)
    N1 0.0344(9) 0.0405(10) 0.0380(9) 0.0031(8) 0.0162(8) 0.0023(8)
    C1 0.0338(15) 0.0405(16) 0.0427(16) 0.000 0.0161(13) 0.000
    C2 0.0321(14) 0.0367(16) 0.0402(15) 0.000 0.0178(12) 0.000
    C3 0.0552(14) 0.0469(13) 0.0379(11) -0.0038(11) 0.0238(11) -0.0019(10)
    C4 0.076(2) 0.0496(15) 0.0481(14) -0.0032(14) 0.0305(14) 0.0087(12)
    C5 0.075(3) 0.0352(18) 0.065(2) 0.000 0.033(2) 0.000
    C6 0.0408(13) 0.0669(17) 0.0482(13) 0.0026(12) 0.0201(11) -0.0100(13)
    O3 0.0565(15) 0.199(4) 0.117(2) -0.0191(18) 0.0365(15) -0.111(3)
    C7 0.0346(11) 0.0402(12) 0.0432(12) 0.0024(9) 0.0157(9) 0.0034(10)
    C15 0.0360(11) 0.0464(13) 0.0440(12) 0.0093(9) 0.0193(10) 0.0103(10)
    C10 0.0340(12) 0.0548(15) 0.0575(15) 0.0096(11) 0.0211(11) 0.0161(12)
    C9 0.0345(12) 0.0608(16) 0.0625(16) -0.0049(11) 0.0152(11) 0.0050(14)
    C8 0.0415(13) 0.0508(14) 0.0497(14) -0.0044(11) 0.0137(11) -0.0047(12)
    C11 0.0428(15) 0.088(2) 0.078(2) 0.0158(15) 0.0348(15) 0.0171(18)
    C12 0.064(2) 0.105(3) 0.088(2) 0.033(2) 0.0518(19) 0.018(2)
    C13 0.069(2) 0.089(3) 0.0659(19) 0.0200(18) 0.0405(17) -0.0030(17)
    C14 0.0501(15) 0.0647(17) 0.0522(15) 0.0115(13) 0.0249(13) -0.0014(13)
_geom_special_details
;
 All esds (except the esd in the dihedral angle between two l.s. planes)
 are estimated using the full covariance matrix.  The cell esds are taken
 into account individually in the estimation of esds in distances, angles
 and torsion angles; correlations between esds in cell parameters are only
 used when they are defined by crystal symmetry.  An approximate (isotropic)
 treatment of cell esds is used for estimating esds involving l.s. planes.
;
loop_
    _geom_bond_atom_site_label_1
    _geom_bond_atom_site_label_2
    _geom_bond_site_symmetry_2
    _geom_bond_distance
    _geom_bond_publ_flag
    Mn1 O2 2_655 2.1293(18) ?
    Mn1 O2 . 2.1293(18) ?
    Mn1 O1 2_655 2.2203(19) ?
    Mn1 O1 . 2.2203(19) ?
    Mn1 N1 . 2.2858(19) ?
    Mn1 N1 2_655 2.2858(19) ?
    Mn1 C1 . 2.550(3) ?
    O1 C1 . 1.258(2) ?
    O2 C6 . 1.319(3) ?
    O2 H2 . 0.959(10) ?
    N1 C7 . 1.319(3) ?
    N1 C15 . 1.373(3) ?
    C1 O1 2_655 1.258(2) ?
    C1 C2 . 1.503(5) ?
    C2 C3 . 1.386(3) ?
    C2 C3 2_655 1.386(3) ?
    C3 C4 . 1.377(4) ?
    C3 H3 . 0.9300 ?
    C4 C5 . 1.375(3) ?
    C4 H4 . 0.9300 ?
    C5 C4 2_655 1.375(3) ?
    C5 H5 . 0.9300 ?
    C6 O3 . 1.200(4) ?
    C6 C7 . 1.515(3) ?
    C7 C8 . 1.405(3) ?
    C15 C14 . 1.401(4) ?
    C15 C10 . 1.416(4) ?
    C10 C9 . 1.403(4) ?
    C10 C11 . 1.416(4) ?
    C9 C8 . 1.352(4) ?
    C9 H9 . 0.9300 ?
    C8 H8 . 0.9300 ?
    C11 C12 . 1.350(6) ?
    C11 H11 . 0.9300 ?
    C12 C13 . 1.390(6) ?
    C12 H12 . 0.9300 ?
    C13 C14 . 1.370(4) ?
    C13 H13 . 0.9300 ?
    C14 H14 . 0.9300 ?
loop_
    _geom_angle_atom_site_label_1
    _geom_angle_atom_site_label_2
    _geom_angle_atom_site_label_3
    _geom_angle_site_symmetry_1
    _geom_angle_site_symmetry_3
    _geom_angle
    _geom_angle_publ_flag
    O2 Mn1 O2 2_655 . 104.00(12) ?
    O2 Mn1 O1 2_655 2_655 98.44(7) ?
    O2 Mn1 O1 . 2_655 157.55(8) ?
    O2 Mn1 O1 2_655 . 157.55(8) ?
    O2 Mn1 O1 . . 98.44(7) ?
    O1 Mn1 O1 2_655 . 59.13(9) ?
    O2 Mn1 N1 2_655 . 87.81(7) ?
    O2 Mn1 N1 . . 73.62(7) ?
    O1 Mn1 N1 2_655 . 108.35(7) ?
    O1 Mn1 N1 . . 97.90(7) ?
    O2 Mn1 N1 2_655 2_655 73.62(7) ?
    O2 Mn1 N1 . 2_655 87.81(7) ?
    O1 Mn1 N1 2_655 2_655 97.90(7) ?
    O1 Mn1 N1 . 2_655 108.35(7) ?
    N1 Mn1 N1 . 2_655 149.86(10) ?
    O2 Mn1 C1 2_655 . 128.00(6) ?
    O2 Mn1 C1 . . 128.00(6) ?
    O1 Mn1 C1 2_655 . 29.57(4) ?
    O1 Mn1 C1 . . 29.57(5) ?
    N1 Mn1 C1 . . 105.07(5) ?
    N1 Mn1 C1 2_655 . 105.07(5) ?
    C1 O1 Mn1 . . 89.89(16) ?
    C6 O2 Mn1 . . 121.28(15) ?
    C6 O2 H2 . . 110(4) ?
    Mn1 O2 H2 . . 122(4) ?
    C7 N1 C15 . . 118.2(2) ?
    C7 N1 Mn1 . . 114.17(15) ?
    C15 N1 Mn1 . . 127.58(16) ?
    O1 C1 O1 . 2_655 121.1(3) ?
    O1 C1 C2 . . 119.46(16) ?
    O1 C1 C2 2_655 . 119.46(16) ?
    O1 C1 Mn1 . . 60.54(16) ?
    O1 C1 Mn1 2_655 . 60.54(16) ?
    C2 C1 Mn1 . . 180.0 ?
    C3 C2 C3 . 2_655 119.6(3) ?
    C3 C2 C1 . . 120.20(16) ?
    C3 C2 C1 2_655 . 120.20(16) ?
    C4 C3 C2 . . 119.9(2) ?
    C4 C3 H3 . . 120.0 ?
    C2 C3 H3 . . 120.0 ?
    C5 C4 C3 . . 120.2(3) ?
    C5 C4 H4 . . 119.9 ?
    C3 C4 H4 . . 119.9 ?
    C4 C5 C4 . 2_655 120.2(4) ?
    C4 C5 H5 . . 119.9 ?
    C4 C5 H5 2_655 . 119.9 ?
    O3 C6 O2 . . 125.5(3) ?
    O3 C6 C7 . . 118.1(2) ?
    O2 C6 C7 . . 114.0(2) ?
    N1 C7 C8 . . 123.7(2) ?
    N1 C7 C6 . . 116.9(2) ?
    C8 C7 C6 . . 119.3(2) ?
    N1 C15 C14 . . 119.0(2) ?
    N1 C15 C10 . . 121.0(2) ?
    C14 C15 C10 . . 119.9(2) ?
    C9 C10 C15 . . 118.3(2) ?
    C9 C10 C11 . . 123.2(3) ?
    C15 C10 C11 . . 118.5(3) ?
    C8 C9 C10 . . 119.9(2) ?
    C8 C9 H9 . . 120.1 ?
    C10 C9 H9 . . 120.1 ?
    C9 C8 C7 . . 118.8(3) ?
    C9 C8 H8 . . 120.6 ?
    C7 C8 H8 . . 120.6 ?
    C12 C11 C10 . . 120.1(3) ?
    C12 C11 H11 . . 119.9 ?
    C10 C11 H11 . . 119.9 ?
    C11 C12 C13 . . 121.2(3) ?
    C11 C12 H12 . . 119.4 ?
    C13 C12 H12 . . 119.4 ?
    C14 C13 C12 . . 120.8(3) ?
    C14 C13 H13 . . 119.6 ?
    C12 C13 H13 . . 119.6 ?
    C13 C14 C15 . . 119.4(3) ?
    C13 C14 H14 . . 120.3 ?
    C15 C14 H14 . . 120.3 ?
loop_
    _geom_torsion_atom_site_label_1
    _geom_torsion_atom_site_label_2
    _geom_torsion_atom_site_label_3
    _geom_torsion_atom_site_label_4
    _geom_torsion_site_symmetry_1
    _geom_torsion_site_symmetry_2
    _geom_torsion_site_symmetry_3
    _geom_torsion_site_symmetry_4
    _geom_torsion
    _geom_torsion_publ_flag
    O2 Mn1 O1 C1 2_655 . . . 3.1(2) ?
    O2 Mn1 O1 C1 . . . . -178.80(10) ?
    O1 Mn1 O1 C1 2_655 . . . 0.0 ?
    N1 Mn1 O1 C1 . . . . 106.70(10) ?
    N1 Mn1 O1 C1 2_655 . . . -88.30(11) ?
    O2 Mn1 O2 C6 2_655 . . . 85.4(2) ?
    O1 Mn1 O2 C6 2_655 . . . -96.5(3) ?
    O1 Mn1 O2 C6 . . . . -93.8(2) ?
    N1 Mn1 O2 C6 . . . . 2.0(2) ?
    N1 Mn1 O2 C6 2_655 . . . 157.9(2) ?
    C1 Mn1 O2 C6 . . . . -94.6(2) ?
    O2 Mn1 N1 C7 2_655 . . . -107.04(17) ?
    O2 Mn1 N1 C7 . . . . -1.76(16) ?
    O1 Mn1 N1 C7 2_655 . . . 154.79(16) ?
    O1 Mn1 N1 C7 . . . . 94.77(17) ?
    N1 Mn1 N1 C7 2_655 . . . -55.92(15) ?
    C1 Mn1 N1 C7 . . . . 124.07(15) ?
    O2 Mn1 N1 C15 2_655 . . . 71.34(19) ?
    O2 Mn1 N1 C15 . . . . 176.6(2) ?
    O1 Mn1 N1 C15 2_655 . . . -26.8(2) ?
    O1 Mn1 N1 C15 . . . . -86.85(19) ?
    N1 Mn1 N1 C15 2_655 . . . 122.46(19) ?
    C1 Mn1 N1 C15 . . . . -57.55(19) ?
    Mn1 O1 C1 O1 . . . 2_655 0.0000(10)
                                      ?
    Mn1 O1 C1 C2 . . . . 180.0 ?
    O2 Mn1 C1 O1 2_655 . . . -178.49(12) ?
    O2 Mn1 C1 O1 . . . . 1.51(12) ?
    O1 Mn1 C1 O1 2_655 . . . 180.0 ?
    N1 Mn1 C1 O1 . . . . -79.27(12) ?
    N1 Mn1 C1 O1 2_655 . . . 100.73(12) ?
    O2 Mn1 C1 O1 2_655 . . 2_655 1.51(12) ?
    O2 Mn1 C1 O1 . . . 2_655 -178.49(12) ?
    O1 Mn1 C1 O1 . . . 2_655 180.0000(10)
                                        ?
    N1 Mn1 C1 O1 . . . 2_655 100.73(12) ?
    N1 Mn1 C1 O1 2_655 . . 2_655 -79.27(12) ?
    O2 Mn1 C1 C2 2_655 . . .  -7E1(10)
                                      ?
    O2 Mn1 C1 C2 . . . .  11E1(10)
                                  ?
    O1 Mn1 C1 C2 2_655 . . .  -7E1(10)
                                      ?
    O1 Mn1 C1 C2 . . . .  11E1(10)
                                  ?
    N1 Mn1 C1 C2 . . . .  3E1(10)
                                 ?
    N1 Mn1 C1 C2 2_655 . . .  -15E1(10)
                                       ?
    O1 C1 C2 C3 . . . . -0.90(17) ?
    O1 C1 C2 C3 2_655 . . . 179.10(17) ?
    Mn1 C1 C2 C3 . . . .  -11E1(10)
                                   ?
    O1 C1 C2 C3 . . . 2_655 179.10(17) ?
    O1 C1 C2 C3 2_655 . . 2_655 -0.90(17) ?
    Mn1 C1 C2 C3 . . . 2_655  7E1(10)
                                     ?
    C3 C2 C3 C4 2_655 . . . 0.2(2) ?
    C1 C2 C3 C4 . . . . -179.8(2) ?
    C2 C3 C4 C5 . . . . -0.3(4) ?
    C3 C4 C5 C4 . . . 2_655 0.2(2) ?
    Mn1 O2 C6 O3 . . . . 160.0(3) ?
    Mn1 O2 C6 C7 . . . . -1.8(3) ?
    C15 N1 C7 C8 . . . . 1.4(4) ?
    Mn1 N1 C7 C8 . . . . 179.9(2) ?
    C15 N1 C7 C6 . . . . -177.1(2) ?
    Mn1 N1 C7 C6 . . . . 1.5(3) ?
    O3 C6 C7 N1 . . . . -163.2(3) ?
    O2 C6 C7 N1 . . . . 0.1(4) ?
    O3 C6 C7 C8 . . . . 18.3(5) ?
    O2 C6 C7 C8 . . . . -178.5(2) ?
    C7 N1 C15 C14 . . . . 179.6(2) ?
    Mn1 N1 C15 C14 . . . . 1.3(3) ?
    C7 N1 C15 C10 . . . . -0.1(3) ?
    Mn1 N1 C15 C10 . . . . -178.43(17) ?
    N1 C15 C10 C9 . . . . -1.4(4) ?
    C14 C15 C10 C9 . . . . 178.9(3) ?
    N1 C15 C10 C11 . . . . 178.8(2) ?
    C14 C15 C10 C11 . . . . -0.9(4) ?
    C15 C10 C9 C8 . . . . 1.7(4) ?
    C11 C10 C9 C8 . . . . -178.6(3) ?
    C10 C9 C8 C7 . . . . -0.5(4) ?
    N1 C7 C8 C9 . . . . -1.1(4) ?
    C6 C7 C8 C9 . . . . 177.3(3) ?
    C9 C10 C11 C12 . . . . 179.6(3) ?
    C15 C10 C11 C12 . . . . -0.7(5) ?
    C10 C11 C12 C13 . . . . 1.4(6) ?
    C11 C12 C13 C14 . . . . -0.6(6) ?
    C12 C13 C14 C15 . . . . -1.0(5) ?
    N1 C15 C14 C13 . . . . -178.0(3) ?
    C10 C15 C14 C13 . . . . 1.7(4) ?
loop_
    _geom_hbond_atom_site_label_D
    _geom_hbond_atom_site_label_H
    _geom_hbond_atom_site_label_A
    _geom_hbond_site_symmetry_A
    _geom_hbond_distance_DH
    _geom_hbond_distance_HA
    _geom_hbond_distance_DA
    _geom_hbond_angle_DHA
    O2 H2 O3 5_655 0.96(7) 1.70(7) 2.621(4) 160(6)
