# Supplementary material for: (Benzoato-κ2 O,O′)(quinoline-2-carboxyl­ato-κ2 N,O)(quinoline-2-carboxylic acid-κ2 N,O)manganese(II)
Source: Acta Crystallogr Sect E Struct Rep Online. 2007 Dec 21;64(Pt 1):m258. doi: 10.1107/S1600536807066809 (PMC2915171; doi:10.1107/S1600536807066809)
Supplement: Supplementary file 2 [file e-64-0m258-Isup2.hkl]

# 
# h,k,l, Fc-squared, Fo-squared, sigma(Fo-squared) and status flag 
# 
data_I
_shelx_title ' jas15b' 
_shelx_refln_list_code          4 
_shelx_F_calc_maximum      302.12 
_exptl_crystal_F_000      1068.00 
_reflns_d_resolution_high  0.7472 
 
loop_ 
 _symmetry_equiv_pos_as_xyz 
 'x, y, z' 
 '-x, y, -z+1/2' 
 'x+1/2, y+1/2, z' 
 '-x+1/2, y+1/2, -z+1/2' 
 '-x, -y, -z' 
 'x, -y, z-1/2' 
 '-x+1/2, -y+1/2, -z' 
 'x+1/2, -y+1/2, z-1/2' 
 
_cell_length_a    19.3839 
_cell_length_b    11.6775 
_cell_length_c    11.6306 
_cell_angle_alpha  90.000 
_cell_angle_beta  117.288 
_cell_angle_gamma  90.000 
 
_shelx_F_squared_multiplier     1.000 
 
loop_ 
 _refln_index_h 
 _refln_index_k 
 _refln_index_l 
 _refln_F_squared_calc 
 _refln_F_squared_meas 
 _refln_F_squared_sigma 
 _refln_observed_status 
   2   0   0    11714.11    12542.36     99.88 o 
   4   0   0    81808.54    87173.01    561.75 o 
   6   0   0    53705.64    56562.87    355.70 o 
   8   0   0    35271.56    35738.79    199.00 o 
  10   0   0    24905.16    25950.92    160.36 o 
  12   0   0     7655.39     7794.57     69.83 o 
  14   0   0     4610.37     4668.35     49.40 o 
  16   0   0      940.71      954.21     27.83 o 
  18   0   0     1043.87     1007.70     30.97 o 
  20   0   0       88.64       98.26     18.24 o 
  22   0   0      666.68      794.86     50.77 o 
   1   1   0     5540.20     6470.51     39.69 o 
   3   1   0     6318.71     8199.21     39.49 o 
   5   1   0    16237.77    20245.88     97.50 o 
   7   1   0        0.67       54.39      3.70 o 
   9   1   0       83.66       46.81      4.01 o 
  11   1   0       42.34       54.82      5.20 o 
  13   1   0        1.49        6.43      5.07 o 
  15   1   0        7.76        1.49      6.17 o 
  17   1   0      214.56      200.73     11.72 o 
  19   1   0        9.02       26.52      9.16 o 
  21   1   0        1.05       -4.18     12.56 o 
   0   2   0    14801.00    13492.25    106.77 o 
   2   2   0      225.60      511.42      5.46 o 
   4   2   0     8124.16     8478.77     38.96 o 
   6   2   0    24560.22    27260.94    124.96 o 
   8   2   0       66.21       23.14      3.60 o 
  10   2   0      973.98      963.27     12.17 o 
  12   2   0      463.28      382.03      9.46 o 
  14   2   0      156.45      129.41      7.50 o 
  16   2   0     1727.69     1754.60     29.82 o 
  18   2   0      107.85      118.59     10.71 o 
  20   2   0       71.51      102.45     13.12 o 
  22   2   0       16.72        7.47     14.99 o 
   1   3   0       79.65      238.30      5.53 o 
   3   3   0     2292.95     2122.35     13.36 o 
   5   3   0      453.08      392.43      5.80 o 
   7   3   0     9263.07    10429.11     52.04 o 
   9   3   0        6.64       21.09      3.37 o 
  11   3   0      229.44      221.36      7.61 o 
  13   3   0       30.71       33.36      5.85 o 
  15   3   0     1833.91     1762.89     23.26 o 
  17   3   0      329.68      366.24     23.41 o 
  19   3   0       87.19      104.15     11.87 o 
  21   3   0       28.07       16.04     12.33 o 
   0   4   0       18.02        8.60      3.56 o 
   2   4   0     1728.79     2006.37     13.04 o 
   4   4   0      500.67      660.83      7.50 o 
   6   4   0      793.28      930.19      8.66 o 
   8   4   0     1582.42     1899.69     14.86 o 
  10   4   0      968.32     1096.34     12.54 o 
  12   4   0       99.36      130.13      7.50 o 
  14   4   0       24.58       31.37      6.86 o 
  16   4   0      135.37      133.83     10.77 o 
  18   4   0      329.18      324.84     14.41 o 
  20   4   0       78.64       91.18     13.07 o 
  22   4   0        5.61       18.26     15.11 o 
   1   5   0     7746.49     8062.82     39.41 o 
   3   5   0     8415.27     8212.04     38.99 o 
   5   5   0     3675.76     3591.90     23.12 o 
   7   5   0     1840.47     1647.59     13.72 o 
   9   5   0     5212.34     5185.78     33.41 o 
  11   5   0     2607.56     2519.96     22.14 o 
  13   5   0      914.45      953.74     15.95 o 
  15   5   0      363.87      287.93     11.37 o 
  17   5   0     1133.40     1126.67     25.67 o 
  19   5   0      238.37      227.30     20.88 o 
  21   5   0      138.63      128.39     18.32 o 
   0   6   0     2886.95     3314.99     29.79 o 
   2   6   0     1584.30     1889.72     15.47 o 
   4   6   0     3492.80     3706.34     23.36 o 
   6   6   0     1895.81     2024.90     17.41 o 
   8   6   0      300.94      357.43      8.11 o 
  10   6   0       24.56       26.86      4.98 o 
  12   6   0      186.87      187.34      8.82 o 
  14   6   0     1200.68     1107.71     18.86 o 
  16   6   0      610.34      558.22     20.11 o 
  18   6   0      133.02      110.79     12.96 o 
  20   6   0       15.43        6.58     12.63 o 
   1   7   0     3370.59     3292.73     22.98 o 
   3   7   0     5277.16     4926.48     30.48 o 
   5   7   0     2923.08     2576.10     19.80 o 
   7   7   0     2532.16     2316.87     20.99 o 
   9   7   0      284.00      258.05      8.13 o 
  11   7   0     1343.19     1346.84     18.49 o 
  13   7   0     1249.27     1212.19     18.75 o 
  15   7   0       46.25       32.49      9.36 o 
  17   7   0      179.09      192.75     17.47 o 
  19   7   0        7.12        3.26     10.73 o 
   0   8   0      546.53      628.07     16.97 o 
   2   8   0       12.98       19.69      4.41 o 
   4   8   0       84.41       63.19      5.25 o 
   6   8   0      110.95      104.36      6.11 o 
   8   8   0       15.06       -0.99      5.34 o 
  10   8   0      524.65      576.00     13.11 o 
  12   8   0      125.60      153.43     13.04 o 
  14   8   0      220.52      241.05     13.46 o 
  16   8   0      166.13      147.58     16.34 o 
  18   8   0       56.12       50.99     12.59 o 
   1   9   0        3.53        9.38      4.91 o 
   3   9   0      666.07      681.95     11.56 o 
   5   9   0      274.51      284.19      9.19 o 
   7   9   0      410.52      416.51     11.05 o 
   9   9   0       21.73       12.42      6.49 o 
  11   9   0      264.77      256.10     11.35 o 
  13   9   0      110.58      123.28     12.15 o 
  15   9   0       29.68       40.68     11.75 o 
  17   9   0       98.74       71.32     14.40 o 
   0  10   0      123.26       75.27     11.62 o 
   2  10   0     1994.51     1891.36     24.53 o 
   4  10   0      932.62      926.94     16.84 o 
   6  10   0     1812.45     1917.68     24.43 o 
   8  10   0      238.56      241.30     10.79 o 
  10  10   0      588.37      561.98     15.34 o 
  12  10   0      271.08      288.17     16.92 o 
  14  10   0      143.14      182.67     24.63 o 
  16  10   0      103.59      104.36     15.41 o 
   1  11   0      405.08      334.46     12.68 o 
   3  11   0       67.63       71.54      8.60 o 
   5  11   0      410.03      399.91     13.83 o 
   7  11   0      420.72      362.86     13.78 o 
   9  11   0        1.70       -1.98      8.32 o 
  11  11   0       30.40        9.93     10.84 o 
  13  11   0       19.62       13.08     13.42 o 
  15  11   0        0.03       -9.16     13.14 o 
   0  12   0      329.52      316.13     18.92 o 
   2  12   0     1041.21      986.66     26.39 o 
   4  12   0     1370.15     1277.06     23.16 o 
   6  12   0      146.63      147.93     11.01 o 
   8  12   0      392.45      395.25     18.41 o 
  10  12   0      513.80      511.31     22.03 o 
  12  12   0      269.84      273.59     21.15 o 
  14  12   0      145.77      129.40     31.25 o 
   1  13   0       18.42       10.76      8.39 o 
   3  13   0       17.89       32.60      9.05 o 
   5  13   0      235.74      263.53     16.41 o 
   7  13   0       55.62       39.36     11.34 o 
   9  13   0       49.12       55.49     15.03 o 
  11  13   0       52.24       35.06     13.90 o 
   0  14   0      152.77      114.98     19.60 o 
   2  14   0      134.15      156.16     13.32 o 
   4  14   0      159.41      105.87     13.43 o 
   6  14   0       29.83       -5.59     12.19 o 
   8  14   0      316.28      292.61     19.71 o 
  10  14   0       21.53        7.42     22.82 o 
   1  15   0       29.13       56.11     18.30 o 
   3  15   0       70.45       54.47     18.50 o 
   5  15   0       35.00       28.54     15.49 o 
 -23   1   1      436.12      469.08     23.82 o 
 -21   1   1        1.90        4.40      8.90 o 
 -19   1   1      276.93      327.31     14.05 o 
 -17   1   1     1320.70     1307.80     31.22 o 
 -15   1   1      643.47      635.77     15.95 o 
 -13   1   1     1955.53     1809.32     18.74 o 
 -11   1   1     1237.68     1283.68     13.32 o 
  -9   1   1     3238.95     3428.29     21.66 o 
  -7   1   1     7888.25     7893.04     39.56 o 
  -5   1   1     1079.12      838.84      7.13 o 
  -3   1   1      167.24       47.60      1.56 o 
  -1   1   1    41724.71    44221.68    206.50 o 
   1   1   1      224.64      118.20      3.01 o 
   3   1   1      251.07      140.88      3.85 o 
   5   1   1     2671.54     2411.92     16.66 o 
   7   1   1     9376.24     9654.78     55.76 o 
   9   1   1      453.16      297.35      7.20 o 
  11   1   1      917.71      854.13     12.37 o 
  13   1   1      864.17      828.03     14.97 o 
  15   1   1      494.29      443.23     11.87 o 
  17   1   1      131.42      123.18     11.85 o 
  19   1   1      135.70      151.34     20.46 o 
  21   1   1      102.10      112.07     19.64 o 
 -22   2   1      175.05      218.56     15.57 o 
 -20   2   1       29.25       37.72     12.21 o 
 -18   2   1        0.70       -7.98      7.98 o 
 -16   2   1     3349.66     3254.18     35.88 o 
 -14   2   1      138.66      131.43      7.84 o 
 -12   2   1     1050.42     1072.64     18.25 o 
 -10   2   1     1236.76     1222.20     12.94 o 
  -8   2   1     4534.32     5290.91     27.77 o 
  -6   2   1     1501.20     1428.17     10.49 o 
  -4   2   1     2570.88     2247.54     11.70 o 
  -2   2   1     6410.94     6192.87     27.82 o 
   0   2   1    25082.93    27519.71    124.93 o 
   2   2   1     4598.18     5704.66     27.96 o 
   4   2   1       33.37       76.77      3.50 o 
   6   2   1     7097.39     7634.57     39.43 o 
   8   2   1       59.28       79.16      6.36 o 
  10   2   1       30.26       41.68      5.08 o 
  12   2   1      125.17      104.48      6.84 o 
  14   2   1        0.93        1.81      5.87 o 
  16   2   1       53.52       70.52     11.08 o 
  18   2   1        5.15       -8.99     10.20 o 
  20   2   1        0.82        1.14     12.41 o 
  22   2   1       46.40       33.36     30.19 o 
 -23   3   1        7.81        6.71     13.29 o 
 -21   3   1       72.02       74.19     11.88 o 
 -19   3   1        1.89        2.51      8.04 o 
 -17   3   1      852.61      794.82     18.64 o 
 -15   3   1     2117.35     2031.15     32.06 o 
 -13   3   1      549.19      586.71     11.38 o 
 -11   3   1        6.22        4.71      3.80 o 
  -9   3   1      538.53      782.79      9.03 o 
  -7   3   1       94.71       55.83      3.15 o 
  -5   3   1     1151.43     1294.57      8.67 o 
  -3   3   1      467.06      495.81      5.36 o 
  -1   3   1    22891.49    27545.52    123.41 o 
   1   3   1    18099.36    19569.16     77.66 o 
   3   3   1      773.04     1294.94      8.99 o 
   5   3   1     1088.19     1018.60     10.44 o 
   7   3   1        3.14       17.14      3.42 o 
   9   3   1     1145.23     1152.65     12.91 o 
  11   3   1      579.55      567.61     11.43 o 
  13   3   1      508.96      515.05     11.97 o 
  15   3   1      843.11      768.89     16.61 o 
  17   3   1      265.92      284.66     15.90 o 
  19   3   1      298.09      282.79     18.34 o 
  21   3   1       13.67       17.67     15.53 o 
 -22   4   1       60.31       70.11     13.54 o 
 -20   4   1      137.77      149.48     12.34 o 
 -18   4   1       47.77       56.45     12.47 o 
 -16   4   1     1056.65     1019.22     23.78 o 
 -14   4   1      498.19      386.53     11.36 o 
 -12   4   1      493.39      516.34     10.07 o 
 -10   4   1     2260.50     2181.01     16.97 o 
  -8   4   1       85.44       33.31      3.11 o 
  -6   4   1     2811.12     2725.65     15.41 o 
  -4   4   1      280.36      356.40      5.29 o 
  -2   4   1      640.38      868.57      9.60 o 
   0   4   1     7889.10     7846.16     38.52 o 
   2   4   1     1358.07      980.58      9.76 o 
   4   4   1     1729.68     1416.17     11.50 o 
   6   4   1     2351.64     2203.62     16.58 o 
   8   4   1      894.93      787.23     11.14 o 
  10   4   1     1192.14     1144.75     13.27 o 
  12   4   1      619.16      678.80     12.53 o 
  14   4   1      456.68      434.35     12.26 o 
  16   4   1     1775.26     1719.30     27.23 o 
  18   4   1       80.37      100.76     12.63 o 
  20   4   1       12.63       16.36     12.76 o 
 -21   5   1        0.36      -10.52     10.52 o 
 -19   5   1        2.75       13.61      8.70 o 
 -17   5   1       75.55       53.85      9.18 o 
 -15   5   1        5.21       -5.55      6.64 o 
 -13   5   1       90.91       91.31      7.03 o 
 -11   5   1        1.28       -0.83      4.15 o 
  -9   5   1     3184.87     3195.65     20.44 o 
  -7   5   1      676.06      700.52      9.04 o 
  -5   5   1      236.77      189.36      4.54 o 
  -3   5   1      236.61      428.06      7.03 o 
  -1   5   1      630.06      991.96     10.23 o 
   1   5   1     1333.90     1575.42     11.99 o 
   3   5   1      183.60      197.59      5.10 o 
   5   5   1      283.30      276.28      6.89 o 
   7   5   1       46.21       45.66      4.28 o 
   9   5   1       10.68       23.37      4.92 o 
  11   5   1       28.29       21.58      5.38 o 
  13   5   1      625.33      579.48     16.56 o 
  15   5   1     1277.95     1165.37     21.32 o 
  17   5   1      304.28      285.34     15.22 o 
  19   5   1        0.12      -10.92     10.92 o 
  21   5   1       23.64       16.54     22.76 o 
 -22   6   1      114.59      108.51     41.17 o 
 -20   6   1      147.53      170.28     15.72 o 
 -18   6   1      165.59      184.55     12.97 o 
 -16   6   1      618.57      591.80     17.31 o 
 -14   6   1     1140.56     1057.40     21.16 o 
 -12   6   1     1151.75     1155.58     22.42 o 
 -10   6   1     3087.17     3113.10     25.40 o 
  -8   6   1       34.02       63.43      4.63 o 
  -6   6   1     9159.91     9421.70     49.30 o 
  -4   6   1     4335.86     3816.90     22.36 o 
  -2   6   1     9910.80     9593.41     52.90 o 
   0   6   1     2127.46     1960.01     16.21 o 
   2   6   1     3602.83     3680.04     21.52 o 
   4   6   1     3705.45     3758.15     23.93 o 
   6   6   1     2937.34     2800.32     21.54 o 
   8   6   1     2071.48     1985.54     18.14 o 
  10   6   1     1891.20     1773.69     18.20 o 
  12   6   1     1583.84     1562.79     20.41 o 
  14   6   1       31.00       34.85      8.20 o 
  16   6   1      843.89      777.00     21.30 o 
  18   6   1       83.43      126.15     15.06 o 
  20   6   1      230.94      273.73     19.97 o 
 -21   7   1       27.19       28.17     12.76 o 
 -19   7   1       10.79       11.00     10.50 o 
 -17   7   1        2.09       -0.27      8.41 o 
 -15   7   1       93.14       90.25      9.70 o 
 -13   7   1        2.08        3.73      6.71 o 
 -11   7   1       22.91       41.11      6.08 o 
  -9   7   1        0.58        0.50      5.10 o 
  -7   7   1      108.66      100.23      5.38 o 
  -5   7   1      232.19      283.54      6.19 o 
  -3   7   1       12.77        7.53      3.63 o 
  -1   7   1     1373.15     1475.73     14.26 o 
   1   7   1      366.15      377.33      7.34 o 
   3   7   1      138.70      211.34      7.47 o 
   5   7   1       79.65       92.15      5.53 o 
   7   7   1       47.49       33.82      5.08 o 
   9   7   1      967.86      910.08     15.70 o 
  11   7   1       25.19       32.07      7.45 o 
  13   7   1       26.45       19.05      7.72 o 
  15   7   1      342.28      322.48     14.31 o 
  17   7   1       12.01       30.06     10.98 o 
  19   7   1       10.18        4.98     12.66 o 
 -20   8   1      152.60      129.60     19.70 o 
 -18   8   1      127.66      129.54     13.70 o 
 -16   8   1      142.15      156.32     13.30 o 
 -14   8   1      834.58      770.93     18.59 o 
 -12   8   1      845.67      889.38     16.66 o 
 -10   8   1     1057.71      959.77     15.71 o 
  -8   8   1     2544.36     2412.66     23.48 o 
  -6   8   1     2139.25     2016.88     20.48 o 
  -4   8   1     2011.32     1894.85     18.54 o 
  -2   8   1     3286.64     3455.43     25.04 o 
   0   8   1      415.57      364.34      8.35 o 
   2   8   1     2970.18     2821.64     22.03 o 
   4   8   1     1609.87     1405.21     15.42 o 
   6   8   1      963.80      954.08     15.21 o 
   8   8   1       74.95       43.04      6.32 o 
  10   8   1      570.13      570.88     15.51 o 
  12   8   1      176.15      177.22     11.22 o 
  14   8   1        7.72       13.31      9.12 o 
  16   8   1        2.32       18.77     10.76 o 
  18   8   1       20.07       30.88     16.73 o 
 -19   9   1       73.68       61.48     13.49 o 
 -17   9   1      105.57       98.23     17.21 o 
 -15   9   1      413.47      458.01     20.23 o 
 -13   9   1      333.81      329.23     14.53 o 
 -11   9   1      393.88      407.89     13.34 o 
  -9   9   1      850.19      811.29     19.43 o 
  -7   9   1      978.80      921.54     15.36 o 
  -5   9   1      763.82      768.41     14.95 o 
  -3   9   1      820.02      897.92     14.08 o 
  -1   9   1     1079.52     1141.99     18.00 o 
   1   9   1      661.85      629.63     12.00 o 
   3   9   1      585.64      506.18     11.42 o 
   5   9   1     2081.38     2062.86     22.27 o 
   7   9   1        7.40        6.74      6.44 o 
   9   9   1      584.79      632.18     16.28 o 
  11   9   1      326.79      344.42     15.42 o 
  13   9   1      231.00      226.85     12.82 o 
  15   9   1       14.42       22.36     12.25 o 
  17   9   1      106.37      135.24     21.08 o 
 -18  10   1        7.07       -1.04     12.69 o 
 -16  10   1        0.28       -5.75     11.44 o 
 -14  10   1       61.22       61.82     12.18 o 
 -12  10   1       29.10       15.29      9.43 o 
 -10  10   1       74.80       88.76      9.27 o 
  -8  10   1        3.03       -4.35      6.19 o 
  -6  10   1       68.05       59.36      6.93 o 
  -4  10   1       80.97       72.46      6.75 o 
  -2  10   1      122.34      111.09      7.76 o 
   0  10   1       96.51       95.60      7.53 o 
   2  10   1      350.19      394.63     11.41 o 
   4  10   1      232.11      251.82     11.91 o 
   6  10   1       67.36       67.77      8.61 o 
   8  10   1      424.53      415.67     14.34 o 
  10  10   1        5.54       -0.70     10.12 o 
  12  10   1       39.18       43.04     10.21 o 
  14  10   1       43.93       55.45     14.73 o 
  16  10   1       25.21       27.54     20.63 o 
 -17  11   1       38.67       -9.82     31.98 o 
 -15  11   1       39.65       28.91     12.92 o 
 -13  11   1      268.51      255.73     25.49 o 
 -11  11   1      244.29      245.97     14.84 o 
  -9  11   1      196.32      249.93     19.09 o 
  -7  11   1      202.80      228.25     11.40 o 
  -5  11   1      658.99      694.83     20.55 o 
  -3  11   1      654.72      656.54     17.89 o 
  -1  11   1       21.14       16.05      7.60 o 
   1  11   1      706.92      755.55     23.15 o 
   3  11   1      464.88      528.64     15.15 o 
   5  11   1      605.33      611.82     16.61 o 
   7  11   1        3.69        5.41      7.84 o 
   9  11   1      310.76      325.57     14.06 o 
  11  11   1      183.14      231.68     14.66 o 
  13  11   1       58.50       81.04     16.35 o 
  15  11   1       58.07       44.73     22.64 o 
 -14  12   1       27.60       23.41     14.63 o 
 -12  12   1       61.42       65.78     13.47 o 
 -10  12   1      101.69      126.63     20.71 o 
  -8  12   1        0.64       -9.47      9.47 o 
  -6  12   1      340.52      315.03     21.97 o 
  -4  12   1       21.05       20.96      8.76 o 
  -2  12   1       16.42        9.55      8.35 o 
   0  12   1       68.49       61.38      9.69 o 
   2  12   1       36.06       41.47      9.14 o 
   4  12   1      107.81      101.73     10.29 o 
   6  12   1       39.52       13.52      8.61 o 
   8  12   1       26.03       37.39      9.54 o 
  10  12   1       12.62        6.87     11.69 o 
  12  12   1       24.09       48.57     18.08 o 
 -13  13   1       55.21       60.57     14.84 o 
 -11  13   1       41.48       37.13     13.49 o 
  -9  13   1      109.16      109.81     14.36 o 
  -7  13   1       13.22       13.09     11.50 o 
  -5  13   1      322.41      350.79     18.51 o 
  -3  13   1      180.75      252.42     15.03 o 
  -1  13   1      145.80      147.17     12.06 o 
   1  13   1       94.17      129.39     11.69 o 
   3  13   1      331.23      318.95     15.26 o 
   5  13   1        9.42       10.27      9.63 o 
   7  13   1      171.52      218.20     18.26 o 
   9  13   1      141.50      177.36     22.35 o 
  11  13   1       81.73       88.87     33.41 o 
 -10  14   1        2.01      -12.67     12.67 o 
  -8  14   1       44.82       46.27     13.22 o 
  -6  14   1       96.30       81.40     15.19 o 
  -4  14   1       59.40       46.58     12.81 o 
  -2  14   1        1.78       -5.69     10.86 o 
   0  14   1        5.52        1.75     11.17 o 
   2  14   1       79.42       61.86     13.54 o 
   4  14   1       57.08       49.61     13.07 o 
   6  14   1        5.02      -11.22     11.87 o 
   8  14   1       93.21       87.90     23.46 o 
  -5  15   1        0.32        2.42     12.60 o 
  -3  15   1       82.36      104.23     15.38 o 
  -1  15   1      115.42      121.59     15.89 o 
   1  15   1       42.15       49.82     18.65 o 
   3  15   1       33.43       51.92     16.10 o 
   5  15   1       60.75       51.29     24.58 o 
 -24   0   2      853.29      851.86     33.84 o 
 -22   0   2      318.41      277.40     21.34 o 
 -20   0   2     1651.48     1627.43     38.79 o 
 -18   0   2     2967.96     2819.42     48.11 o 
 -16   0   2    18271.64    17290.61    159.56 o 
 -14   0   2     1428.81     1366.77     28.34 o 
 -12   0   2    10846.12    11039.90     77.02 o 
 -10   0   2    21677.89    23183.55    125.08 o 
  -8   0   2    41405.57    44737.55    241.85 o 
  -6   0   2    60301.77    66326.53    368.32 o 
  -4   0   2    50864.61    55249.41    729.85 o 
  -2   0   2    16381.87    16499.00    270.43 o 
   0   0   2    16095.95    15429.73     82.83 o 
   2   0   2    10994.16    10752.14     62.54 o 
   4   0   2     2567.98     2521.91     27.36 o 
   6   0   2    27225.25    31783.14    178.35 o 
   8   0   2     2008.96     2571.91     25.03 o 
  10   0   2     1051.85     1072.03     18.12 o 
  12   0   2      217.01      245.71     18.35 o 
  14   0   2      213.14      222.60     14.26 o 
  16   0   2      216.48      269.75     21.48 o 
  18   0   2       30.32       42.95     19.54 o 
  20   0   2      123.06      106.07     24.25 o 
 -23   1   2        7.94        3.43     10.01 o 
 -21   1   2      133.43      119.87     11.37 o 
 -19   1   2        2.99       -2.82      7.09 o 
 -17   1   2      872.04      857.51     19.66 o 
 -15   1   2        2.19       14.05      6.56 o 
 -13   1   2     1272.04     1343.59     15.40 o 
 -11   1   2     1590.30     1721.97     13.79 o 
  -9   1   2        8.03        7.45      2.50 o 
  -7   1   2      263.85      271.89      4.21 o 
  -5   1   2      243.71      282.71      3.35 o 
  -3   1   2     2833.06     3555.20     19.21 o 
  -1   1   2     1533.31     2129.76     10.81 o 
   1   1   2    18728.35    23630.96    101.55 o 
   3   1   2      476.11      518.16      6.18 o 
   5   1   2     1551.19     1843.46     12.81 o 
   7   1   2      312.41      282.37      6.14 o 
   9   1   2      605.47      783.72     12.41 o 
  11   1   2        1.68        4.56      4.68 o 
  13   1   2       44.94       33.91      6.33 o 
  15   1   2       30.95       25.33      7.68 o 
  17   1   2        9.01        2.09     11.21 o 
  19   1   2        1.37       10.71     13.19 o 
  21   1   2        0.08       17.37     14.70 o 
 -24   2   2       55.43       77.97     13.32 o 
 -22   2   2      171.59      187.25     16.06 o 
 -20   2   2       23.77       24.47      8.69 o 
 -18   2   2      434.66      419.78     13.45 o 
 -16   2   2       12.12       11.86      6.77 o 
 -14   2   2      907.46      861.46     15.29 o 
 -12   2   2     3352.10     3083.15     20.43 o 
 -10   2   2     7248.89     7361.30     33.50 o 
  -8   2   2       11.01       34.89      2.57 o 
  -6   2   2      865.29      665.99      5.44 o 
  -4   2   2    11745.60    11553.88     45.34 o 
  -2   2   2      556.73      817.10      6.85 o 
   0   2   2    91276.24   102714.56    390.49 o 
   2   2   2     1522.47     2328.93     13.94 o 
   4   2   2      441.17      259.22      5.57 o 
   6   2   2     4339.48     3969.79     22.23 o 
   8   2   2     1721.61     1495.77     14.63 o 
  10   2   2     1567.88     1659.17     17.80 o 
  12   2   2      210.07      257.82      9.16 o 
  14   2   2     1122.02     1038.48     17.69 o 
  16   2   2       13.70       14.18      9.60 o 
  18   2   2      198.44      177.31     18.07 o 
  20   2   2        9.69       18.68     13.06 o 
 -23   3   2      311.73      370.29     21.35 o 
 -21   3   2       17.90       31.17      9.32 o 
 -19   3   2       87.40       85.62      9.83 o 
 -17   3   2      667.71      704.17     17.16 o 
 -15   3   2       41.01       38.77      6.80 o 
 -13   3   2     1061.59     1049.32     14.04 o 
 -11   3   2     2435.16     2550.71     16.17 o 
  -9   3   2     2736.65     2582.97     17.55 o 
  -7   3   2       41.49      130.60      3.31 o 
  -5   3   2       25.73       92.08      2.62 o 
  -3   3   2      563.51      373.56      4.55 o 
  -1   3   2    59626.46    66548.23    270.50 o 
   1   3   2     2150.93     2922.32     15.94 o 
   3   3   2     2672.77     2538.33     16.21 o 
   5   3   2     2571.46     2441.15     16.50 o 
   7   3   2     3402.97     3261.45     21.90 o 
   9   3   2     2791.72     2952.13     22.01 o 
  11   3   2      841.27      921.72     13.86 o 
  13   3   2      655.23      750.44     14.17 o 
  15   3   2     1160.02     1101.84     20.84 o 
  17   3   2      170.59      213.32     16.37 o 
  19   3   2       68.14       68.06     13.81 o 
 -22   4   2        5.24        6.45      9.68 o 
 -20   4   2        7.76        3.13      8.22 o 
 -18   4   2       63.01       61.33      8.97 o 
 -16   4   2      221.96      212.97     12.61 o 
 -14   4   2      119.65      104.64      8.38 o 
 -12   4   2       70.22       74.01      5.27 o 
 -10   4   2      841.36      910.07      9.09 o 
  -8   4   2      214.76      240.16      4.74 o 
  -6   4   2     5904.76     6567.00     28.60 o 
  -4   4   2      525.37      421.02      5.48 o 
  -2   4   2     5922.48     7114.47     32.73 o 
   0   4   2     3950.06     4006.67     19.38 o 
   2   4   2     2802.90     3111.07     16.65 o 
   4   4   2     2902.28     2965.52     17.20 o 
   6   4   2     1630.24     1689.44     14.79 o 
   8   4   2      902.62      995.46     13.03 o 
  10   4   2     1045.82     1075.50     14.44 o 
  12   4   2      853.15      801.89     15.08 o 
  14   4   2      561.05      551.58     14.33 o 
  16   4   2      243.04      288.37     15.09 o 
  18   4   2      100.52       96.32     14.19 o 
  20   4   2      210.97      222.80     19.40 o 
 -23   5   2       64.41       45.70     12.97 o 
 -21   5   2      149.16      136.49     12.08 o 
 -19   5   2      296.91      261.21     13.29 o 
 -17   5   2      917.14      862.13     19.06 o 
 -15   5   2      643.24      603.64     15.50 o 
 -13   5   2     1530.51     1467.27     20.81 o 
 -11   5   2     3814.03     3945.50     27.03 o 
  -9   5   2      284.20      208.78      4.88 o 
  -7   5   2    18010.47    19057.84     72.46 o 
  -5   5   2     5173.62     5115.01     24.84 o 
  -3   5   2     4943.38     4372.75     22.41 o 
  -1   5   2    11750.56    12007.53     49.74 o 
   1   5   2     5776.22     5952.10     27.01 o 
   3   5   2    11092.56    11030.28     52.57 o 
   5   5   2     4915.84     4603.57     27.75 o 
   7   5   2     4430.82     4371.21     28.16 o 
   9   5   2     1886.58     1923.87     19.08 o 
  11   5   2     1461.59     1447.89     19.19 o 
  13   5   2      998.31      901.97     16.49 o 
  15   5   2     1300.56     1222.28     26.50 o 
  17   5   2      163.84      186.39     16.38 o 
  19   5   2       59.71       46.68     14.03 o 
 -22   6   2       50.32       40.91     12.56 o 
 -20   6   2      105.43       98.43     13.35 o 
 -18   6   2      104.26       82.51      9.82 o 
 -16   6   2       99.36       85.62      9.29 o 
 -14   6   2      354.61      323.32     13.70 o 
 -12   6   2      535.07      526.42     11.75 o 
 -10   6   2      318.66      320.90      8.14 o 
  -8   6   2       93.34       82.67      4.40 o 
  -6   6   2      568.65      672.92      7.81 o 
  -4   6   2      364.26      542.80      7.40 o 
  -2   6   2      171.68      207.62      4.88 o 
   0   6   2      413.62      652.84      7.69 o 
   2   6   2        9.36       16.55      3.94 o 
   4   6   2       95.49       87.86      4.74 o 
   6   6   2      480.15      424.38      9.07 o 
   8   6   2       97.77      115.82      6.46 o 
  10   6   2        2.21        1.20      5.76 o 
  12   6   2       22.14       30.87      6.94 o 
  14   6   2      456.71      417.63     16.01 o 
  16   6   2       26.84       33.21     11.16 o 
  18   6   2       18.69       21.53     13.07 o 
 -21   7   2      122.45      121.42     14.74 o 
 -19   7   2      219.82      246.70     13.69 o 
 -17   7   2      234.57      239.71     12.73 o 
 -15   7   2      898.50      852.20     18.71 o 
 -13   7   2      575.19      578.89     14.36 o 
 -11   7   2     1672.14     1519.63     18.52 o 
  -9   7   2      834.42      687.66     12.37 o 
  -7   7   2     2378.07     2207.45     18.80 o 
  -5   7   2     2613.81     2653.52     18.10 o 
  -3   7   2     3691.09     3764.54     23.68 o 
  -1   7   2      686.83      505.75      7.72 o 
   1   7   2      927.24      741.98      8.59 o 
   3   7   2     1480.10     1379.54     13.81 o 
   5   7   2     1063.79     1160.42     14.30 o 
   7   7   2       15.00       22.17      5.79 o 
   9   7   2     1036.77     1013.76     19.56 o 
  11   7   2      194.60      187.71     10.29 o 
  13   7   2       15.17       29.21      8.10 o 
  15   7   2       39.60       33.78     10.15 o 
  17   7   2      271.23      258.03     18.78 o 
 -20   8   2       41.27       43.56     12.29 o 
 -18   8   2       15.30       14.96      9.65 o 
 -16   8   2      284.23      290.96     13.36 o 
 -14   8   2        0.91       10.54      7.04 o 
 -12   8   2       54.77       60.77      7.85 o 
 -10   8   2      105.70       72.44      7.22 o 
  -8   8   2      174.82      173.11      8.12 o 
  -6   8   2      470.07      536.39     10.49 o 
  -4   8   2      172.48      176.95      7.08 o 
  -2   8   2     2117.06     2105.33     20.17 o 
   0   8   2       28.24       12.71      3.81 o 
   2   8   2     1139.38     1037.32     13.53 o 
   4   8   2     1001.16     1050.45     16.90 o 
   6   8   2     1710.52     1737.89     22.02 o 
   8   8   2      687.96      698.85     14.91 o 
  10   8   2     1200.63     1171.65     24.67 o 
  12   8   2      564.19      564.39     17.25 o 
  14   8   2        4.32        5.86     10.05 o 
  16   8   2      954.20      894.21     31.72 o 
 -19   9   2       44.08       23.79     12.88 o 
 -17   9   2        3.57       -1.75     10.32 o 
 -15   9   2      282.82      247.84     12.86 o 
 -13   9   2      168.58      176.95     11.06 o 
 -11   9   2      173.09      187.94     10.57 o 
  -9   9   2      223.62      237.33      9.51 o 
  -7   9   2       65.08       46.49      6.44 o 
  -5   9   2      385.27      324.52      9.89 o 
  -3   9   2      468.53      414.09     10.82 o 
  -1   9   2      103.79      128.98      7.93 o 
   1   9   2      936.84      988.58     15.69 o 
   3   9   2     1499.57     1427.22     19.15 o 
   5   9   2      146.03      158.44      8.68 o 
   7   9   2      236.89      239.43     10.81 o 
   9   9   2      384.03      412.72     15.41 o 
  11   9   2      520.00      499.71     18.95 o 
  13   9   2      570.12      517.75     26.74 o 
  15   9   2        6.94       -5.68     15.57 o 
  17   9   2      305.08      301.04     44.65 o 
 -18  10   2      173.56      169.33     16.63 o 
 -16  10   2       53.97       64.06     12.98 o 
 -14  10   2      720.81      746.37     20.33 o 
 -12  10   2      374.62      401.00     14.39 o 
 -10  10   2      536.84      599.76     16.42 o 
  -8  10   2      524.60      510.33     13.99 o 
  -6  10   2      396.26      352.31     11.05 o 
  -4  10   2      753.44      706.68     14.35 o 
  -2  10   2      376.60      373.13     14.89 o 
   0  10   2      550.49      591.94     14.99 o 
   2  10   2      405.63      416.35     12.51 o 
   4  10   2     1156.60     1085.09     18.87 o 
   6  10   2       10.97        8.65      8.48 o 
   8  10   2       19.71       29.64      8.96 o 
  10  10   2      418.51      444.49     18.45 o 
  12  10   2      183.54      201.74     16.70 o 
  14  10   2        6.42       11.24     15.73 o 
 -17  11   2       66.18       52.34     13.68 o 
 -15  11   2       11.74       -7.79     10.68 o 
 -13  11   2       82.18       61.01     11.97 o 
 -11  11   2      193.69      189.60     13.22 o 
  -9  11   2       57.33       41.79      8.98 o 
  -7  11   2       29.41       11.81      7.61 o 
  -5  11   2       25.79       12.70      6.80 o 
  -3  11   2        1.48       10.28      6.61 o 
  -1  11   2       28.15       22.05      7.10 o 
   1  11   2        0.55       -0.47      6.54 o 
   3  11   2       68.09       65.13      9.31 o 
   5  11   2       58.52       37.90      9.12 o 
   7  11   2      909.10      780.36     24.73 o 
   9  11   2        5.25        8.46     11.75 o 
  11  11   2       38.21       26.85     14.18 o 
  13  11   2       32.38       11.93     16.49 o 
 -14  12   2      366.45      371.69     18.67 o 
 -12  12   2      404.12      419.40     18.45 o 
 -10  12   2       67.51       75.38     11.55 o 
  -8  12   2      721.69      689.47     20.73 o 
  -6  12   2      894.61      853.79     26.79 o 
  -4  12   2      698.48      684.67     20.07 o 
  -2  12   2      495.96      473.31     17.30 o 
   0  12   2      395.49      379.10     16.07 o 
   2  12   2      912.22      884.16     25.85 o 
   4  12   2      261.25      245.54     14.39 o 
   6  12   2      368.60      395.54     24.36 o 
   8  12   2      268.89      244.94     25.47 o 
  10  12   2      267.93      278.52     21.03 o 
  12  12   2       35.73       15.51     21.16 o 
 -13  13   2       33.54       33.91     13.03 o 
 -11  13   2       95.01      119.13     14.97 o 
  -9  13   2      164.80      125.56     14.11 o 
  -7  13   2      354.69      372.11     18.72 o 
  -5  13   2       74.06       85.93     12.73 o 
  -3  13   2       18.99       19.80     10.77 o 
  -1  13   2        1.14        1.36     10.34 o 
   1  13   2      233.02      243.13     19.11 o 
   3  13   2       49.20       64.12     12.31 o 
   5  13   2       45.06       51.97     12.72 o 
   7  13   2       69.68       58.70     17.06 o 
   9  13   2       63.98       88.82     20.58 o 
 -10  14   2       84.34       69.87     14.56 o 
  -8  14   2      293.26      305.57     19.12 o 
  -6  14   2       17.52       19.28     13.78 o 
  -4  14   2      195.15      195.74     16.30 o 
  -2  14   2      318.09      278.65     17.71 o 
   0  14   2       95.50      117.63     14.74 o 
   2  14   2      231.86      191.33     17.56 o 
   4  14   2      143.03      181.83     16.79 o 
   6  14   2      164.59      189.61     21.54 o 
   8  14   2      104.19      106.18     21.37 o 
  -7  15   2       34.76       52.89     24.38 o 
  -5  15   2      180.59      191.35     17.51 o 
  -3  15   2       12.01        3.70     12.76 o 
  -1  15   2       80.85       81.18     15.32 o 
   1  15   2      124.57      127.62     16.04 o 
   3  15   2       73.69       88.08     16.32 o 
 -23   1   3      318.46      363.34     16.16 o 
 -21   1   3      110.09       97.89      9.81 o 
 -19   1   3       75.69      105.91      8.62 o 
 -17   1   3     5775.59     5776.68     47.04 o 
 -15   1   3     1527.25     1457.75     18.69 o 
 -13   1   3     3985.06     3877.88     25.05 o 
 -11   1   3     3526.16     3489.00     16.98 o 
  -9   1   3     1232.29     1045.41      7.10 o 
  -7   1   3     4220.30     3683.61     15.92 o 
  -5   1   3      344.33      198.86      3.29 o 
  -3   1   3     8032.09     7907.13     39.32 o 
  -1   1   3     1794.65     1598.60      8.85 o 
   1   1   3     3048.79     2729.51     13.33 o 
   3   1   3      840.59      677.76      6.72 o 
   5   1   3     5224.20     5032.63     24.80 o 
   7   1   3     1092.66      902.93     10.74 o 
   9   1   3      634.91      625.72     10.98 o 
  11   1   3      627.70      638.86     14.90 o 
  13   1   3      355.43      366.59     13.65 o 
  15   1   3      969.01      854.57     20.44 o 
  17   1   3       47.60       54.17     12.53 o 
  19   1   3      117.77      102.85     15.22 o 
 -24   2   3      220.63      258.30     20.86 o 
 -22   2   3        1.72       -3.01      8.49 o 
 -20   2   3      350.89      386.54     14.60 o 
 -18   2   3      442.43      431.71     13.28 o 
 -16   2   3      278.76      278.20     10.38 o 
 -14   2   3      298.51      259.44      8.21 o 
 -12   2   3      110.60      143.45      4.36 o 
 -10   2   3     4982.59     5512.72     23.89 o 
  -8   2   3     1963.13     2511.24     12.42 o 
  -6   2   3      262.93      356.00      4.15 o 
  -4   2   3      368.88      463.86      4.19 o 
  -2   2   3      337.64      437.38      4.70 o 
   0   2   3     3718.97     4471.43     20.99 o 
   2   2   3      238.22      335.60      4.95 o 
   4   2   3      204.81      120.66      3.64 o 
   6   2   3      207.70      159.55      4.64 o 
   8   2   3       72.02      133.20      5.37 o 
  10   2   3       51.81       67.55      5.71 o 
  12   2   3        8.89       11.80      6.24 o 
  14   2   3      246.07      237.47     11.48 o 
  16   2   3       42.10       28.93      8.86 o 
  18   2   3       46.27       46.90     13.27 o 
  20   2   3        0.60      -13.64     13.64 o 
 -23   3   3       98.48      117.92     12.05 o 
 -21   3   3        4.98       13.65      8.51 o 
 -19   3   3       16.95       33.23      8.35 o 
 -17   3   3       51.65       55.63      7.39 o 
 -15   3   3      729.96      681.71     14.61 o 
 -13   3   3      650.20      599.07     11.66 o 
 -11   3   3      981.62      998.70      9.08 o 
  -9   3   3      393.64      595.16      5.93 o 
  -7   3   3    11007.21    11918.51     43.33 o 
  -5   3   3     3700.02     3682.12     17.81 o 
  -3   3   3     3452.16     3426.73     17.98 o 
  -1   3   3    12215.97    12367.11     50.37 o 
   1   3   3     7141.51     7297.70     29.62 o 
   3   3   3     5050.11     5114.38     25.49 o 
   5   3   3     1266.25     1335.92     11.37 o 
   7   3   3     6848.32     7274.65     37.26 o 
   9   3   3      581.51      503.61     11.95 o 
  11   3   3     1373.35     1234.34     17.73 o 
  13   3   3     1097.92     1055.33     19.65 o 
  15   3   3       25.91       32.59      8.44 o 
  17   3   3       56.20       49.74     14.45 o 
  19   3   3       58.35       63.99     14.86 o 
 -24   4   3       17.65       17.81     11.25 o 
 -22   4   3       17.57        4.24      9.14 o 
 -20   4   3      105.65      126.16     11.73 o 
 -18   4   3       62.26       74.52     10.31 o 
 -16   4   3      965.96      978.76     18.58 o 
 -14   4   3     1066.36      955.18     16.20 o 
 -12   4   3      657.82      606.67      8.89 o 
 -10   4   3     2574.69     2416.13     14.59 o 
  -8   4   3      900.01      789.81      7.41 o 
  -6   4   3     5272.93     5122.08     22.68 o 
  -4   4   3     3275.21     2758.77     15.04 o 
  -2   4   3    15333.03    15310.88     64.52 o 
   0   4   3     5895.31     5748.41     24.72 o 
   2   4   3     1183.61      875.64      8.80 o 
   4   4   3     3011.11     2863.98     16.65 o 
   6   4   3     5262.63     5470.38     31.11 o 
   8   4   3      797.53      783.08     11.41 o 
  10   4   3     1034.67      982.50     15.83 o 
  12   4   3     1116.33     1090.50     18.62 o 
  14   4   3      557.43      565.85     17.36 o 
  16   4   3       37.37       51.54     10.52 o 
  18   4   3       22.84       10.79     12.75 o 
 -23   5   3        6.01        5.08      9.86 o 
 -21   5   3       75.87       92.10     10.74 o 
 -19   5   3       27.78       26.73      8.32 o 
 -17   5   3        4.34       -2.68      7.04 o 
 -15   5   3      192.92      193.89      9.94 o 
 -13   5   3        3.64        7.77      5.30 o 
 -11   5   3        0.36       -0.94      3.42 o 
  -9   5   3       19.74       41.80      3.39 o 
  -7   5   3      463.49      461.67      6.25 o 
  -5   5   3       32.80       43.66      2.96 o 
  -3   5   3     1154.58     1519.78     11.26 o 
  -1   5   3     8956.04    10274.17     45.71 o 
   1   5   3    12505.08    14001.06     57.54 o 
   3   5   3       12.58       54.24      3.27 o 
   5   5   3        9.07        1.73      3.37 o 
   7   5   3      311.42      320.19      9.42 o 
   9   5   3      160.21      161.22      8.19 o 
  11   5   3       13.53        0.36      5.99 o 
  13   5   3        2.26        0.18      7.11 o 
  15   5   3       54.67       51.72     10.78 o 
  17   5   3       36.48        9.04     12.18 o 
  19   5   3       98.88       86.86     25.39 o 
 -22   6   3      326.27      323.59     15.92 o 
 -20   6   3      349.38      372.31     15.26 o 
 -18   6   3      369.49      332.73     14.45 o 
 -16   6   3      453.18      428.68     13.78 o 
 -14   6   3      894.67      877.37     16.29 o 
 -12   6   3     1455.15     1441.85     18.20 o 
 -10   6   3     2445.24     2183.79     18.56 o 
  -8   6   3     3722.09     3404.70     20.82 o 
  -6   6   3     3687.45     3530.94     20.03 o 
  -4   6   3     1985.35     1999.94     13.94 o 
  -2   6   3     1008.11     1047.20      8.89 o 
   0   6   3     5999.97     6089.47     28.51 o 
   2   6   3      629.58      512.57      7.78 o 
   4   6   3     3226.66     3051.25     22.44 o 
   6   6   3      626.78      622.52     11.99 o 
   8   6   3      859.03      839.61     14.62 o 
  10   6   3      507.02      482.45     15.35 o 
  12   6   3      180.03      165.69     10.53 o 
  14   6   3      124.10      138.89     12.29 o 
  16   6   3      395.63      374.71     17.49 o 
  18   6   3      104.30      118.69     20.59 o 
 -21   7   3       22.32       13.97      9.78 o 
 -19   7   3       21.28       14.15      8.70 o 
 -17   7   3       62.27       46.25      8.61 o 
 -15   7   3       30.17       27.62      7.31 o 
 -13   7   3      147.08      152.56      8.77 o 
 -11   7   3       74.78       81.28      6.62 o 
  -9   7   3      502.48      470.87     10.49 o 
  -7   7   3      935.74      899.90     11.49 o 
  -5   7   3       23.00       17.87      3.60 o 
  -3   7   3       95.65      130.32      4.72 o 
  -1   7   3     2672.35     2992.31     18.24 o 
   1   7   3       43.53       74.92      4.32 o 
   3   7   3       32.15       27.49      4.99 o 
   5   7   3     2026.36     1967.17     21.45 o 
   7   7   3       68.60       39.61      6.62 o 
   9   7   3      135.88      147.30      8.42 o 
  11   7   3        0.90       17.79      8.29 o 
  13   7   3       10.90       -1.93     10.05 o 
  15   7   3      190.65      204.09     17.10 o 
  17   7   3       35.18       21.48     21.06 o 
 -20   8   3      113.25      101.95     12.26 o 
 -18   8   3       47.94       58.47     10.38 o 
 -16   8   3      284.10      276.85     12.85 o 
 -14   8   3      512.38      501.03     14.88 o 
 -12   8   3       96.60       95.49      8.70 o 
 -10   8   3      307.74      286.07     10.65 o 
  -8   8   3      112.66      106.48      6.52 o 
  -6   8   3     1040.72     1105.08     14.94 o 
  -4   8   3        4.89        0.80      4.15 o 
  -2   8   3       41.90       86.82      5.38 o 
   0   8   3       18.76       22.24      4.90 o 
   2   8   3        7.97       13.50      5.47 o 
   4   8   3       95.84      129.78      8.96 o 
   6   8   3     1184.86     1191.04     20.47 o 
   8   8   3      157.64      150.59     10.94 o 
  10   8   3        5.86        2.91      9.15 o 
  12   8   3       30.50       49.50     13.26 o 
  14   8   3      220.61      182.66     30.78 o 
  16   8   3      166.77      103.06     25.16 o 
 -19   9   3      160.29      151.98     14.22 o 
 -17   9   3      155.90      116.53     11.81 o 
 -15   9   3      289.33      283.87     12.95 o 
 -13   9   3      323.89      295.75     12.39 o 
 -11   9   3      541.52      531.81     14.56 o 
  -9   9   3       46.27       56.51      7.56 o 
  -7   9   3      946.19      910.90     17.02 o 
  -5   9   3      465.81      426.00     10.51 o 
  -3   9   3      607.68      512.52     13.00 o 
  -1   9   3      229.15      211.45      9.16 o 
   1   9   3      430.38      470.72     12.52 o 
   3   9   3      916.56      972.37     18.42 o 
   5   9   3      445.50      391.99     13.26 o 
   7   9   3        6.15        5.61      8.05 o 
   9   9   3      899.47      849.75     25.07 o 
  11   9   3      378.54      411.83     26.21 o 
  13   9   3       10.12       -9.61     12.68 o 
  15   9   3      347.16      304.48     26.52 o 
 -18  10   3        0.97        4.26     11.48 o 
 -16  10   3       33.60       30.95      9.40 o 
 -14  10   3      139.54      118.89     10.81 o 
 -12  10   3        6.83       18.75      7.84 o 
 -10  10   3        5.24        1.78      7.42 o 
  -8  10   3      282.96      275.88     11.54 o 
  -6  10   3       43.65       51.88      7.16 o 
  -4  10   3       77.19      108.22      8.56 o 
  -2  10   3      148.39      176.19     12.19 o 
   0  10   3      213.07      189.62      9.45 o 
   2  10   3      124.55       95.90      8.14 o 
   4  10   3        6.49        3.60      7.57 o 
   6  10   3      320.93      358.75     15.96 o 
   8  10   3        6.99       20.50     12.25 o 
  10  10   3      133.10      105.10     18.94 o 
  12  10   3       20.07      -12.66     12.66 o 
  14  10   3       29.44       35.52     18.47 o 
 -17  11   3        0.72        4.14     13.35 o 
 -15  11   3      423.34      403.50     27.16 o 
 -13  11   3      203.25      211.85     12.44 o 
 -11  11   3       52.94       55.60      9.36 o 
  -9  11   3      154.41      145.31     10.30 o 
  -7  11   3      508.18      507.62     14.97 o 
  -5  11   3      332.72      353.46     12.80 o 
  -3  11   3      186.65      215.78     11.60 o 
  -1  11   3      369.10      368.89     14.16 o 
   1  11   3      359.92      313.46     13.43 o 
   3  11   3      297.29      269.48     13.14 o 
   5  11   3      131.76      142.45     15.45 o 
   7  11   3      100.60      142.41     16.08 o 
   9  11   3      360.44      371.79     22.12 o 
  11  11   3      173.73      131.28     24.90 o 
  13  11   3       31.98       30.54     16.14 o 
 -16  12   3        3.16        1.69     10.88 o 
 -14  12   3        7.60        5.77     10.59 o 
 -12  12   3       85.80       67.51     11.56 o 
 -10  12   3       67.15       65.62     10.12 o 
  -8  12   3        3.66        2.57      8.54 o 
  -6  12   3       22.80       27.22      8.23 o 
  -4  12   3        7.09       14.45      8.38 o 
  -2  12   3       25.28       29.96      9.61 o 
   0  12   3       32.00        7.78      9.16 o 
   2  12   3        0.63        2.00      9.92 o 
   4  12   3        0.30        3.18     11.75 o 
   6  12   3       37.22       40.05     13.67 o 
   8  12   3       10.13       -2.41     13.10 o 
  10  12   3       25.45        7.05     14.32 o 
 -13  13   3      140.59      189.95     16.79 o 
 -11  13   3        1.02      -11.03     11.03 o 
  -9  13   3      432.26      464.20     18.55 o 
  -7  13   3      141.98      131.74     12.37 o 
  -5  13   3       95.72       86.17     11.40 o 
  -3  13   3      133.92      141.99     13.91 o 
  -1  13   3       65.59       91.61     12.54 o 
   1  13   3      209.59      224.66     15.74 o 
   3  13   3       41.52       41.09     15.34 o 
   5  13   3      136.52      131.37     17.25 o 
   7  13   3       40.64       49.07     16.15 o 
   9  13   3        7.88        7.63     15.45 o 
 -10  14   3        0.44        2.30     12.15 o 
  -8  14   3      296.72      262.57     18.18 o 
  -6  14   3      261.16      216.07     16.79 o 
  -4  14   3       69.13       75.80     13.32 o 
  -2  14   3       80.03      122.84     14.61 o 
   0  14   3      433.43      492.95     27.65 o 
   2  14   3      235.26      241.79     18.10 o 
   4  14   3      191.80      217.67     20.46 o 
   6  14   3      255.93      246.42     21.92 o 
  -5  15   3       49.41       52.88     13.82 o 
  -3  15   3      147.03      136.72     16.01 o 
  -1  15   3       17.39        5.84     12.53 o 
   1  15   3        4.73        2.35     12.85 o 
 -24   0   4      694.02      609.29     27.00 o 
 -22   0   4      463.98      396.08     19.18 o 
 -20   0   4      488.76      493.00     19.21 o 
 -18   0   4     2427.36     2410.19     36.77 o 
 -16   0   4      120.47      163.55     10.21 o 
 -14   0   4     3153.48     3035.61     28.28 o 
 -12   0   4     4100.51     4354.86     32.88 o 
 -10   0   4     5663.18     6404.76     39.47 o 
  -8   0   4     8788.69    10823.11     63.95 o 
  -6   0   4      255.76      186.97      4.43 o 
  -4   0   4     2870.86     2362.31     41.50 o 
  -2   0   4      247.90      382.42      5.14 o 
   0   0   4        8.82       35.77      3.24 o 
   2   0   4       82.56      199.20      5.18 o 
   4   0   4      513.00      347.03      6.84 o 
   6   0   4      297.05      240.81     10.08 o 
   8   0   4      479.39      483.20     13.52 o 
  10   0   4      148.41      161.43     16.37 o 
  12   0   4      175.86      179.40     15.56 o 
  14   0   4     2219.77     2042.20     42.94 o 
  16   0   4       26.94       39.46     12.23 o 
  18   0   4      158.71      101.38     20.21 o 
 -25   1   4       13.14       10.84      9.93 o 
 -23   1   4        1.63       -0.42      8.58 o 
 -21   1   4        6.71        0.26      6.97 o 
 -19   1   4       63.34       56.41      7.46 o 
 -17   1   4      166.47      166.22      8.58 o 
 -15   1   4      982.01      960.00     12.84 o 
 -13   1   4      692.72      619.00      7.38 o 
 -11   1   4      674.32      803.76      7.14 o 
  -9   1   4     2183.47     2425.14     13.09 o 
  -7   1   4     1719.23     2024.06     10.28 o 
  -5   1   4      413.50      421.89      4.33 o 
  -3   1   4      128.96      145.39      4.03 o 
  -1   1   4     2678.60     2989.48     15.45 o 
   1   1   4       87.52      103.95      2.52 o 
   3   1   4      679.26      615.68      6.10 o 
   5   1   4      832.55      736.54      7.55 o 
   7   1   4      164.70      125.13      5.25 o 
   9   1   4      333.86      364.92     10.49 o 
  11   1   4        4.30        4.41      6.43 o 
  13   1   4      320.93      269.88     12.09 o 
  15   1   4      140.62      112.16     10.66 o 
  17   1   4       20.76       18.47     10.83 o 
  19   1   4       27.27       22.53     12.85 o 
 -24   2   4       53.21       38.18     10.45 o 
 -22   2   4        1.13       10.10      7.94 o 
 -20   2   4      395.98      356.89     12.78 o 
 -18   2   4      660.54      618.99     13.90 o 
 -16   2   4     2183.33     2020.44     21.26 o 
 -14   2   4       17.68       32.66      4.16 o 
 -12   2   4     1466.34     1368.24     10.17 o 
 -10   2   4     1457.78     1188.91      8.73 o 
  -8   2   4     4775.38     4362.05     18.23 o 
  -6   2   4     4637.07     4636.54     20.07 o 
  -4   2   4     1319.33     1100.41      7.52 o 
  -2   2   4     2761.63     2670.28     12.43 o 
   0   2   4       55.58       27.30      2.18 o 
   2   2   4     5084.00     4721.04     20.82 o 
   4   2   4      190.89      118.94      4.24 o 
   6   2   4     2519.50     2680.41     17.02 o 
   8   2   4        5.79       -4.60      4.60 o 
  10   2   4      707.67      694.39     15.11 o 
  12   2   4      176.58      193.53     10.69 o 
  14   2   4       95.55       93.10     11.46 o 
  16   2   4        7.61       10.43      9.07 o 
  18   2   4       10.41        9.34     12.27 o 
 -23   3   4       13.15        6.09      9.90 o 
 -21   3   4       69.11       84.78      9.15 o 
 -19   3   4      406.85      448.38     13.54 o 
 -17   3   4     2370.76     2380.57     25.47 o 
 -15   3   4       33.74       25.28      5.31 o 
 -13   3   4      966.52     1039.24     10.91 o 
 -11   3   4     3441.44     3630.62     17.69 o 
  -9   3   4     2500.75     2291.60     12.77 o 
  -7   3   4     9404.77     9523.81     36.11 o 
  -5   3   4     6488.03     6976.19     26.96 o 
  -3   3   4     6728.76     7296.66     29.34 o 
  -1   3   4    15113.13    16853.27     63.28 o 
   1   3   4     3899.76     3627.59     17.19 o 
   3   3   4     7734.09     8025.72     34.17 o 
   5   3   4    10765.98    11315.08     46.06 o 
   7   3   4      744.42      803.31     14.97 o 
   9   3   4     2638.52     2668.88     26.37 o 
  11   3   4     1400.61     1348.44     21.14 o 
  13   3   4      800.02      763.13     19.16 o 
  15   3   4      327.18      354.91     15.24 o 
  17   3   4       93.86       87.55     15.02 o 
 -24   4   4       92.43       93.95     11.89 o 
 -22   4   4      149.19      151.10     11.70 o 
 -20   4   4       14.12        4.77      9.12 o 
 -18   4   4        7.14        5.61      6.55 o 
 -16   4   4      954.48      940.08     16.29 o 
 -14   4   4      611.16      642.90     11.03 o 
 -12   4   4     1857.86     1779.02     14.23 o 
 -10   4   4     1141.11     1181.07      9.16 o 
  -8   4   4     2087.37     2268.66     13.64 o 
  -6   4   4     4204.91     4610.45     20.67 o 
  -4   4   4     7702.80     8595.52     37.40 o 
  -2   4   4     1550.93     1403.24      9.69 o 
   0   4   4    12243.44    13539.74     54.54 o 
   2   4   4     1172.12     1281.43     10.12 o 
   4   4   4     1782.22     1903.79     14.62 o 
   6   4   4     1929.28     2039.53     19.05 o 
   8   4   4     1433.19     1273.35     16.93 o 
  10   4   4      285.04      330.44     12.48 o 
  12   4   4      150.13      170.20     11.11 o 
  14   4   4       75.20       62.86      9.90 o 
  16   4   4       92.69       94.48     13.62 o 
  18   4   4       50.33       45.22     16.21 o 
 -23   5   4      824.98      887.81     22.02 o 
 -21   5   4      173.60      170.01     11.68 o 
 -19   5   4      662.64      649.84     16.77 o 
 -17   5   4     1089.12     1033.46     22.18 o 
 -15   5   4     1841.72     1765.94     24.25 o 
 -13   5   4     3109.36     3040.32     24.77 o 
 -11   5   4     3541.67     3401.40     20.12 o 
  -9   5   4     4618.36     4288.23     21.83 o 
  -7   5   4     3630.73     3670.97     18.27 o 
  -5   5   4     5731.70     5536.24     27.15 o 
  -3   5   4     4603.58     4422.66     24.49 o 
  -1   5   4    14233.52    14182.68     58.18 o 
   1   5   4       10.61       90.45      4.69 o 
   3   5   4     2134.54     2228.84     15.90 o 
   5   5   4     4441.25     4404.08     29.93 o 
   7   5   4      268.77      241.71      9.67 o 
   9   5   4      985.90      916.73     19.59 o 
  11   5   4      223.05      263.27     13.39 o 
  13   5   4      169.24      239.60     16.44 o 
  15   5   4      105.07      105.11     13.20 o 
  17   5   4       84.35       86.56     15.24 o 
 -22   6   4        0.18       -8.31      8.31 o 
 -20   6   4        1.31        6.67      7.97 o 
 -18   6   4        3.12       -4.39      6.89 o 
 -16   6   4        4.45        4.49      6.74 o 
 -14   6   4       70.05       54.87      8.01 o 
 -12   6   4      149.90      132.99      6.53 o 
 -10   6   4      221.50      159.05      5.34 o 
  -8   6   4      758.15      820.42      8.77 o 
  -6   6   4        0.06       11.93      2.81 o 
  -4   6   4      413.12      374.06      6.76 o 
  -2   6   4    10119.38    10641.73     50.89 o 
   0   6   4     1827.67     2120.00     17.65 o 
   2   6   4       42.31       55.53      4.36 o 
   4   6   4      563.00      618.31     12.33 o 
   6   6   4      682.05      674.91     13.49 o 
   8   6   4      116.66      129.61      9.22 o 
  10   6   4        5.23       10.22      8.20 o 
  12   6   4        9.44        7.75      8.50 o 
  14   6   4       33.95       21.21     11.92 o 
  16   6   4        8.79       21.51     12.11 o 
 -21   7   4       28.96       35.65     10.13 o 
 -19   7   4      241.82      243.02     14.67 o 
 -17   7   4       11.89       17.99      8.44 o 
 -15   7   4      579.91      555.94     15.52 o 
 -13   7   4      285.54      306.57     10.98 o 
 -11   7   4      424.62      500.04     10.76 o 
  -9   7   4      188.79      185.83      6.50 o 
  -7   7   4     1664.38     1655.11     14.22 o 
  -5   7   4      192.32      164.86      5.60 o 
  -3   7   4       86.46      102.84      4.79 o 
  -1   7   4      720.39      789.14     10.04 o 
   1   7   4      941.21     1084.46     14.93 o 
   3   7   4     1095.65     1006.46     16.18 o 
   5   7   4      182.46      190.45     11.95 o 
   7   7   4      255.04      267.54     13.30 o 
   9   7   4      226.92      243.07     14.78 o 
  11   7   4      161.82      160.11     12.64 o 
  13   7   4       16.13        3.86     12.13 o 
  15   7   4      214.78      223.65     24.33 o 
 -20   8   4       26.79       20.61      9.63 o 
 -18   8   4      365.40      391.74     15.48 o 
 -16   8   4        5.67       11.41      7.87 o 
 -14   8   4      810.75      832.55     18.31 o 
 -12   8   4      966.68     1038.25     23.00 o 
 -10   8   4      500.32      540.86     12.03 o 
  -8   8   4     3360.01     3314.89     30.08 o 
  -6   8   4      998.06      936.51     13.73 o 
  -4   8   4     2025.19     1803.36     18.58 o 
  -2   8   4     2078.04     2056.52     20.08 o 
   0   8   4     4384.86     4469.23     34.60 o 
   2   8   4     1966.67     1872.29     24.06 o 
   4   8   4     3653.65     3477.21     40.97 o 
   6   8   4      300.75      330.22     14.53 o 
   8   8   4     1091.00     1057.38     24.42 o 
  10   8   4      691.84      668.92     21.11 o 
  12   8   4      405.42      453.28     23.57 o 
  14   8   4      351.00      336.88     23.12 o 
 -19   9   4       95.47       94.74     11.46 o 
 -17   9   4       31.85       39.03      9.32 o 
 -15   9   4      637.56      658.37     17.72 o 
 -13   9   4      230.03      232.90     11.79 o 
 -11   9   4       64.42       59.23      7.46 o 
  -9   9   4      923.09      917.86     15.31 o 
  -7   9   4     1235.33     1258.01     23.77 o 
  -5   9   4     1751.40     1871.84     21.82 o 
  -3   9   4     1929.10     1856.14     23.37 o 
  -1   9   4     1134.23     1076.75     19.81 o 
   1   9   4     2191.67     2182.77     31.55 o 
   3   9   4     1245.95     1252.38     24.60 o 
   5   9   4      803.69      867.65     21.50 o 
   7   9   4     1808.64     1724.92     30.81 o 
   9   9   4      944.52      949.52     24.83 o 
  11   9   4      303.89      284.71     20.24 o 
  13   9   4      130.51      131.38     21.57 o 
 -18  10   4       29.13       42.08     10.10 o 
 -16  10   4      143.29      155.35     16.88 o 
 -14  10   4       70.26       61.83      9.23 o 
 -12  10   4      316.29      309.49     12.51 o 
 -10  10   4      200.29      229.92     10.39 o 
  -8  10   4      794.68      843.30     16.21 o 
  -6  10   4      401.07      451.72     17.58 o 
  -4  10   4      171.49      194.64     10.40 o 
  -2  10   4      194.32      217.38     16.48 o 
   0  10   4      288.37      298.56     14.01 o 
   2  10   4      342.52      334.64     14.94 o 
   4  10   4       88.05      119.47     11.55 o 
   6  10   4      244.35      260.04     14.90 o 
   8  10   4      432.09      446.36     26.05 o 
  10  10   4      288.73      309.08     27.52 o 
  12  10   4        4.87        1.49     15.43 o 
 -17  11   4        9.03       -2.63     10.00 o 
 -15  11   4       54.71       59.05     10.21 o 
 -13  11   4       17.76       12.67      8.27 o 
 -11  11   4        0.32       -0.97      7.03 o 
  -9  11   4     1046.20      988.05     19.65 o 
  -7  11   4       23.58       31.49      9.07 o 
  -5  11   4      196.79      189.53     11.10 o 
  -3  11   4      290.81      255.57     12.31 o 
  -1  11   4      356.65      330.46     14.46 o 
   1  11   4      193.77      208.10     19.30 o 
   3  11   4      221.75      214.25     14.02 o 
   5  11   4      265.22      243.78     17.31 o 
   7  11   4        5.03        0.35     12.04 o 
   9  11   4       11.33      -12.86     12.86 o 
  11  11   4       13.45       27.93     15.65 o 
 -16  12   4      195.96      198.86     23.38 o 
 -14  12   4      296.82      313.63     21.54 o 
 -12  12   4      126.36      136.21     11.00 o 
 -10  12   4      248.90      262.52     12.73 o 
  -8  12   4      688.57      684.99     17.73 o 
  -6  12   4      183.62      177.19     11.01 o 
  -4  12   4       89.00       98.36     10.21 o 
  -2  12   4      378.39      388.44     15.07 o 
   0  12   4      289.61      301.86     15.90 o 
   2  12   4      139.51      165.67     14.52 o 
   4  12   4      198.39      183.10     17.50 o 
   6  12   4       69.90      101.83     16.44 o 
   8  12   4       14.00       17.66     14.36 o 
  10  12   4       85.97       51.32     17.27 o 
 -13  13   4       40.57       53.81     12.28 o 
 -11  13   4       13.97       21.53     10.30 o 
  -9  13   4      118.74      139.96     11.86 o 
  -7  13   4      174.22      193.35     18.11 o 
  -5  13   4      108.63      128.28     11.45 o 
  -3  13   4        5.04        9.64      9.59 o 
  -1  13   4      335.44      354.21     24.04 o 
   1  13   4      136.65      153.08     20.11 o 
   3  13   4      103.66       84.94     15.69 o 
   5  13   4      126.62      122.12     17.70 o 
   7  13   4        5.22       12.02     14.76 o 
 -10  14   4      169.12      184.28     15.43 o 
  -8  14   4      102.52      125.33     13.79 o 
  -6  14   4      137.94      140.96     13.93 o 
  -4  14   4      211.33      251.05     15.68 o 
  -2  14   4      236.53      305.98     30.32 o 
   0  14   4       71.17      113.17     17.54 o 
   2  14   4      178.50      221.78     20.89 o 
   4  14   4       56.46       46.68     16.34 o 
  -3  15   4       91.56       67.60     19.61 o 
 -25   1   5       18.24       28.16      9.56 o 
 -23   1   5      127.19      170.71     14.09 o 
 -21   1   5      217.22      242.19     10.65 o 
 -19   1   5      167.51      180.52      8.57 o 
 -17   1   5     1465.92     1489.67     16.87 o 
 -15   1   5        7.21        3.93      3.39 o 
 -13   1   5     2015.66     1943.63     12.50 o 
 -11   1   5     6928.19     6970.90     31.78 o 
  -9   1   5      709.12     1146.93      7.90 o 
  -7   1   5     7990.70     8398.11     35.20 o 
  -5   1   5     1959.04     1871.22     12.89 o 
  -3   1   5     7205.16     7296.91     35.54 o 
  -1   1   5     1132.95      802.43      6.44 o 
   1   1   5     3448.71     3255.02     16.88 o 
   3   1   5     3032.98     3096.93     15.50 o 
   5   1   5     1360.83     1339.68     11.61 o 
   7   1   5     1365.26     1352.66     18.80 o 
   9   1   5      721.44      687.78     15.88 o 
  11   1   5      700.12      684.47     19.12 o 
  13   1   5      729.68      766.83     21.85 o 
  15   1   5      113.44      108.67     11.52 o 
  17   1   5       46.90       68.47     12.39 o 
 -24   2   5       32.20       23.65      9.07 o 
 -22   2   5        5.93       -2.28      7.24 o 
 -20   2   5        9.16        7.51      6.18 o 
 -18   2   5      145.79      168.05      8.22 o 
 -16   2   5      945.95      893.98     11.88 o 
 -14   2   5      770.48      709.17      9.74 o 
 -12   2   5       38.23       16.85      2.80 o 
 -10   2   5        1.96       22.55      2.53 o 
  -8   2   5        2.12       11.16      2.07 o 
  -6   2   5      324.28      368.19      4.74 o 
  -4   2   5      314.12      204.74      4.08 o 
  -2   2   5     4522.56     4524.60     23.03 o 
   0   2   5      277.97      166.31      3.63 o 
   2   2   5     1818.80     1759.98     10.82 o 
   4   2   5     1315.35     1337.09     10.92 o 
   6   2   5      563.95      546.96     10.42 o 
   8   2   5      552.63      512.57     13.07 o 
  10   2   5      568.04      528.37     14.92 o 
  12   2   5      492.44      469.64     16.62 o 
  14   2   5      291.53      321.20     15.77 o 
  16   2   5        0.82        4.78     10.43 o 
 -25   3   5       15.35       27.60     12.18 o 
 -23   3   5      467.66      533.38     16.40 o 
 -21   3   5      305.83      271.95     11.30 o 
 -19   3   5       33.73       31.12      6.64 o 
 -17   3   5     3517.60     3387.75     28.31 o 
 -15   3   5        9.16        9.59      4.58 o 
 -13   3   5     2230.32     2252.90     16.28 o 
 -11   3   5     2783.60     2875.79     16.34 o 
  -9   3   5     4147.04     4189.04     18.73 o 
  -7   3   5     3562.75     3154.08     15.32 o 
  -5   3   5     2750.82     2649.55     13.88 o 
  -3   3   5    10129.17    11372.78     44.03 o 
  -1   3   5      161.55      203.80      3.80 o 
   1   3   5     3160.77     3258.34     17.81 o 
   3   3   5     1361.72     1198.21     10.25 o 
   5   3   5     1068.14      986.17     13.44 o 
   7   3   5      310.64      323.57      9.81 o 
   9   3   5       88.66       85.37     10.12 o 
  11   3   5       24.73       17.33      8.03 o 
  13   3   5       11.18        8.05      9.37 o 
  15   3   5      225.48      190.89     14.58 o 
  17   3   5        4.83        4.69     15.72 o 
 -24   4   5      222.07      257.76     15.99 o 
 -22   4   5      165.91      173.59     10.79 o 
 -20   4   5      495.06      521.75     13.77 o 
 -18   4   5     1568.96     1448.82     19.86 o 
 -16   4   5       59.75       61.76      6.86 o 
 -14   4   5     1680.51     1626.06     16.37 o 
 -12   4   5     1365.14     1377.39     13.30 o 
 -10   4   5     3947.33     3888.43     20.25 o 
  -8   4   5     1613.66     1297.40      8.64 o 
  -6   4   5     1729.47     1359.67      8.81 o 
  -4   4   5     3999.39     3767.49     17.16 o 
  -2   4   5     2865.40     3067.67     15.62 o 
   0   4   5       35.10      133.91      3.69 o 
   2   4   5      451.74      368.82      5.90 o 
   4   4   5     5367.39     5036.37     40.69 o 
   6   4   5       94.39      108.85      7.42 o 
   8   4   5      208.59      220.26     11.53 o 
  10   4   5      175.56      204.81     13.17 o 
  12   4   5       25.93       31.44      8.86 o 
  14   4   5      174.75      189.92     13.04 o 
  16   4   5       43.47       49.43     13.06 o 
 -23   5   5       26.38       22.00     10.66 o 
 -21   5   5       53.72       55.88     10.35 o 
 -19   5   5        4.04        3.87      6.00 o 
 -17   5   5        0.22        3.03      6.95 o 
 -15   5   5      727.10      709.80     13.85 o 
 -13   5   5       28.35       37.57      4.71 o 
 -11   5   5      110.85      104.58      4.73 o 
  -9   5   5      188.05      237.40      5.23 o 
  -7   5   5      788.68      922.03      8.13 o 
  -5   5   5      156.60      158.66      4.33 o 
  -3   5   5       22.43        5.23      2.67 o 
  -1   5   5     2200.63     2174.19     13.87 o 
   1   5   5     1219.12     1263.85     10.73 o 
   3   5   5      583.76      616.65      9.50 o 
   5   5   5     1606.10     1583.79     26.90 o 
   7   5   5     2364.76     2197.65     33.77 o 
   9   5   5        0.85       -3.32      7.32 o 
  11   5   5      144.02      125.63     11.49 o 
  13   5   5       13.73       -8.90      8.90 o 
  15   5   5        7.18       -2.74     11.17 o 
 -22   6   5       55.71       50.89     12.00 o 
 -20   6   5      322.63      364.73     16.89 o 
 -18   6   5      245.27      250.67     13.47 o 
 -16   6   5     1072.69     1008.54     18.30 o 
 -14   6   5      969.16      894.72     16.17 o 
 -12   6   5      628.97      584.90     11.84 o 
 -10   6   5      698.47      644.59      9.94 o 
  -8   6   5     1299.61     1377.10     13.31 o 
  -6   6   5      493.64      466.93      7.95 o 
  -4   6   5       69.54       42.79      3.86 o 
  -2   6   5     1108.37      958.42     11.93 o 
   0   6   5     1229.41     1325.67     14.82 o 
   2   6   5      210.98      187.98      7.65 o 
   4   6   5      184.60      167.13      8.95 o 
   6   6   5        7.53        5.15      7.64 o 
   8   6   5      373.47      381.02     14.43 o 
  10   6   5      453.72      494.88     18.39 o 
  12   6   5      125.67      148.69     14.15 o 
  14   6   5       79.76       83.69     16.58 o 
  16   6   5       41.07       47.71     16.89 o 
 -21   7   5        2.55        5.37     12.40 o 
 -19   7   5       98.39       93.13     11.94 o 
 -17   7   5       33.07       44.91      9.33 o 
 -15   7   5       48.15       30.67      7.47 o 
 -13   7   5       77.18       51.02      7.48 o 
 -11   7   5      311.52      297.51      9.86 o 
  -9   7   5        8.12       15.42      4.57 o 
  -7   7   5       32.06       38.84      4.80 o 
  -5   7   5        0.80        0.53      3.79 o 
  -3   7   5        4.10       22.35      4.23 o 
  -1   7   5      642.07      697.58     11.80 o 
   1   7   5      730.55      691.93     23.29 o 
   3   7   5      174.02      173.86      9.84 o 
   5   7   5        0.36        9.66      7.95 o 
   7   7   5      487.30      432.23     15.47 o 
   9   7   5       15.43       26.61      9.49 o 
  11   7   5       92.62      128.47     12.48 o 
  13   7   5       26.44       30.85     14.73 o 
  15   7   5        9.08       24.14     15.67 o 
 -22   8   5       25.36       33.44     13.40 o 
 -20   8   5        3.33       -1.87     10.47 o 
 -18   8   5       36.51       19.68     10.63 o 
 -16   8   5       15.03       18.15      8.74 o 
 -14   8   5        5.22       -5.28      8.80 o 
 -12   8   5       64.54       56.66      7.88 o 
 -10   8   5      287.32      295.84     10.17 o 
  -8   8   5      279.04      283.53      9.65 o 
  -6   8   5       13.66       11.07      4.91 o 
  -4   8   5        9.53        6.45      5.01 o 
  -2   8   5      462.36      412.37     11.16 o 
   0   8   5     1371.18     1325.14     19.57 o 
   2   8   5      170.96      187.34     14.25 o 
   4   8   5        1.83        5.60      7.67 o 
   6   8   5      480.70      561.50     18.59 o 
   8   8   5      117.06      135.58     12.60 o 
  10   8   5       51.60       22.71     10.98 o 
  12   8   5        4.07       -6.72     13.12 o 
  14   8   5      163.85      192.85     21.18 o 
 -21   9   5       46.21       43.82     14.08 o 
 -19   9   5      146.65      140.29     14.49 o 
 -17   9   5       15.39       21.11     10.19 o 
 -15   9   5      269.55      298.94     14.49 o 
 -13   9   5      541.91      584.78     17.46 o 
 -11   9   5       16.86       32.22      7.63 o 
  -9   9   5      366.11      341.75     12.05 o 
  -7   9   5     1553.62     1557.03     23.78 o 
  -5   9   5      490.80      526.27     12.73 o 
  -3   9   5      109.31      104.77      9.19 o 
  -1   9   5     2898.25     2734.02     32.66 o 
   1   9   5      206.23      186.63     11.77 o 
   3   9   5      596.97      613.20     18.68 o 
   5   9   5      633.41      702.92     20.54 o 
   7   9   5      717.97      754.64     24.80 o 
   9   9   5      384.52      373.94     18.03 o 
  11   9   5      117.74      114.39     17.31 o 
  13   9   5       86.73      113.04     19.06 o 
 -18  10   5        3.03        7.97     11.04 o 
 -16  10   5      147.43      153.02     13.75 o 
 -14  10   5       38.47       28.58      9.57 o 
 -12  10   5       21.83        5.64      8.47 o 
 -10  10   5      764.94      753.95     19.68 o 
  -8  10   5        2.54       -0.06      7.37 o 
  -6  10   5      235.93      200.02     13.37 o 
  -4  10   5       38.64       25.20      8.52 o 
  -2  10   5       35.44       49.70      9.29 o 
   0  10   5      194.38      214.43     14.28 o 
   2  10   5       45.54       67.36     10.19 o 
   4  10   5      137.75      102.45     11.70 o 
   6  10   5        1.94       -0.77      9.21 o 
   8  10   5       31.15       41.68     12.87 o 
  10  10   5       15.23       45.58     14.95 o 
  12  10   5       84.68       78.51     18.57 o 
 -17  11   5      126.05      121.50     16.10 o 
 -15  11   5      163.23      131.70     14.16 o 
 -13  11   5      195.16      202.18     13.78 o 
 -11  11   5       39.22       37.14      9.81 o 
  -9  11   5      592.16      537.67     18.57 o 
  -7  11   5      661.31      629.60     21.24 o 
  -5  11   5       75.60       63.17     13.05 o 
  -3  11   5      215.36      201.61     13.13 o 
  -1  11   5      440.95      490.23     17.82 o 
   1  11   5      353.62      382.88     16.64 o 
   3  11   5      230.78      212.62     14.39 o 
   5  11   5      190.93      165.40     13.99 o 
   7  11   5       97.03       97.59     15.95 o 
   9  11   5      169.60      212.38     20.43 o 
 -16  12   5        0.08       -6.34     11.91 o 
 -14  12   5        6.36       -6.60     10.67 o 
 -12  12   5        5.44       -4.88      9.91 o 
 -10  12   5       48.34       11.97     10.39 o 
  -8  12   5      143.28      115.85     12.61 o 
  -6  12   5        9.39        9.71      9.44 o 
  -4  12   5       30.15       29.49      9.96 o 
  -2  12   5        1.47       11.85      9.42 o 
   0  12   5       47.70       63.26     11.37 o 
   2  12   5       13.46       11.36     10.03 o 
   4  12   5       11.92       -6.40     10.93 o 
   6  12   5        0.18        4.79     13.31 o 
   8  12   5       61.96       42.47     16.02 o 
 -13  13   5       19.56       -5.22     15.88 o 
 -11  13   5       54.13       68.84     13.35 o 
  -9  13   5       33.29       31.17     11.32 o 
  -7  13   5        5.17       -4.69     10.09 o 
  -5  13   5        3.06        6.92     11.28 o 
  -3  13   5       91.04       85.07     14.71 o 
  -1  13   5        1.57       11.01     11.05 o 
   1  13   5        0.74       -1.97     12.66 o 
   3  13   5        1.20       -2.04     13.33 o 
   5  13   5        1.31       18.79     14.83 o 
 -10  14   5      223.41      242.83     23.60 o 
  -8  14   5      180.73      226.88     19.97 o 
  -6  14   5      248.51      296.92     21.82 o 
  -4  14   5      177.42      176.60     18.89 o 
  -2  14   5      377.06      307.18     23.42 o 
   0  14   5      189.26      182.96     37.72 o 
   2  14   5      161.05      187.79     21.00 o 
 -24   0   6        7.44       -2.64     15.31 o 
 -22   0   6       47.39       47.27     13.81 o 
 -20   0   6      673.41      659.44     25.19 o 
 -18   0   6      132.68      136.94     11.96 o 
 -16   0   6      262.74      264.82     10.50 o 
 -14   0   6      123.13      115.47      6.13 o 
 -12   0   6     1849.81     1599.57     16.53 o 
 -10   0   6       21.15        4.19      2.65 o 
  -8   0   6     2063.79     1684.94     12.60 o 
  -6   0   6     2196.90     1952.43     22.07 o 
  -4   0   6     1759.68     1614.31     15.85 o 
  -2   0   6    12546.71    13607.67     76.82 o 
   0   0   6       79.72       30.96      4.17 o 
   2   0   6     5585.20     5360.71     37.78 o 
   4   0   6     2865.57     2727.23     30.20 o 
   6   0   6     2156.84     2254.55     36.00 o 
   8   0   6     2465.66     2616.36     41.75 o 
  10   0   6     1604.74     1648.78     34.68 o 
  12   0   6     1013.14     1048.09     30.32 o 
  14   0   6      306.03      356.97     34.90 o 
  16   0   6      198.61      189.04     25.99 o 
 -25   1   6      159.76      186.65     17.48 o 
 -23   1   6       19.13       14.28      9.95 o 
 -21   1   6       15.58        7.28      6.47 o 
 -19   1   6       57.84       73.17      6.42 o 
 -17   1   6       11.29        7.32      5.15 o 
 -15   1   6      112.16      101.63      4.96 o 
 -13   1   6      262.06      263.04      5.62 o 
 -11   1   6      484.39      410.33      5.85 o 
  -9   1   6     1013.59      820.75      6.17 o 
  -7   1   6     2381.79     2350.56     16.08 o 
  -5   1   6     1058.97      966.91     14.19 o 
  -3   1   6     4405.78     5040.19     24.02 o 
  -1   1   6     1387.24     1538.54     12.73 o 
   1   1   6     1344.89     1232.61     10.97 o 
   3   1   6       24.18       19.53      3.09 o 
   5   1   6     1137.88     1101.82     13.00 o 
   7   1   6       36.25       34.89      6.89 o 
   9   1   6      229.44      224.43     10.92 o 
  11   1   6       55.86       41.22      8.58 o 
  13   1   6        0.22       -0.90      8.36 o 
  15   1   6       49.27       27.05     10.18 o 
 -24   2   6      382.90      429.13     16.75 o 
 -22   2   6       70.64       67.40      9.30 o 
 -20   2   6      115.94      118.02      8.75 o 
 -18   2   6      363.71      319.49     10.66 o 
 -16   2   6       51.92       47.01      5.27 o 
 -14   2   6     1180.68     1129.03     11.05 o 
 -12   2   6      664.09      602.50      8.80 o 
 -10   2   6     1390.93     1393.11      8.98 o 
  -8   2   6      219.76      308.57      4.34 o 
  -6   2   6     2453.66     2336.98     17.43 o 
  -4   2   6     1271.60     1077.49      7.84 o 
  -2   2   6       48.35        8.49      2.08 o 
   0   2   6       16.43       12.50      2.89 o 
   2   2   6     1235.21     1262.05     11.43 o 
   4   2   6     2032.37     2010.38     16.38 o 
   6   2   6      104.50      116.24      7.40 o 
   8   2   6      628.38      541.82     13.62 o 
  10   2   6       15.26       32.99      8.00 o 
  12   2   6       75.08       78.57      9.90 o 
  14   2   6      312.91      290.84     14.91 o 
  16   2   6       10.74       21.96     10.70 o 
 -25   3   6       19.35       -5.76     10.25 o 
 -23   3   6      437.46      467.52     20.89 o 
 -21   3   6      256.73      287.85     14.64 o 
 -19   3   6      948.33      916.68     17.84 o 
 -17   3   6      277.70      283.51      8.82 o 
 -15   3   6     2112.02     1998.83     16.39 o 
 -13   3   6     4509.75     4616.21     25.83 o 
 -11   3   6     4894.86     5249.12     27.17 o 
  -9   3   6     1846.89     1971.36     11.17 o 
  -7   3   6     7774.81     8710.33     36.32 o 
  -5   3   6    10323.07    10454.37     43.69 o 
  -3   3   6     7004.18     7705.63     36.26 o 
  -1   3   6     2215.42     2326.83     13.98 o 
   1   3   6     2991.73     3425.96     21.70 o 
   3   3   6     4419.38     4661.00     25.81 o 
   5   3   6     2941.17     2819.98     23.81 o 
   7   3   6       46.29       66.58      7.63 o 
   9   3   6      587.49      582.97     15.56 o 
  11   3   6      229.63      253.53     12.33 o 
  13   3   6      339.95      336.22     14.91 o 
  15   3   6       24.31       16.37     10.28 o 
 -24   4   6      272.87      283.49     15.53 o 
 -22   4   6       12.02       18.51      9.11 o 
 -20   4   6      404.19      426.25     14.48 o 
 -18   4   6      209.96      243.51     10.37 o 
 -16   4   6     1938.03     1917.44     19.54 o 
 -14   4   6        0.81       -0.90      3.93 o 
 -12   4   6     1048.35     1091.17     10.13 o 
 -10   4   6     3850.49     3879.98     19.79 o 
  -8   4   6      591.98      592.78      6.19 o 
  -6   4   6     1333.75     1462.92      9.66 o 
  -4   4   6      774.18      983.89      7.43 o 
  -2   4   6      721.83      801.20     11.07 o 
   0   4   6     1597.21     1564.87     12.63 o 
   2   4   6      917.43      847.67     11.15 o 
   4   4   6      136.15      138.64      6.47 o 
   6   4   6      216.94      291.89     12.78 o 
   8   4   6      222.04      198.16     12.32 o 
  10   4   6      112.33      105.15     11.50 o 
  12   4   6       42.93       50.83     12.55 o 
  14   4   6       69.09       45.71     12.46 o 
 -23   5   6      222.54      226.01     15.30 o 
 -21   5   6      248.98      268.49     14.65 o 
 -19   5   6      823.25      794.91     19.32 o 
 -17   5   6      783.85      803.42     20.11 o 
 -15   5   6       88.89       74.68      6.19 o 
 -13   5   6     1456.59     1453.48     14.86 o 
 -11   5   6     1317.79     1255.34     12.16 o 
  -9   5   6     1040.22      870.94      8.73 o 
  -7   5   6      649.12      608.63      7.42 o 
  -5   5   6      462.57      468.69      7.02 o 
  -3   5   6      498.16      506.57      6.90 o 
  -1   5   6      711.08      651.77      8.99 o 
   1   5   6      884.02      765.25     10.63 o 
   3   5   6      865.07      860.51     12.27 o 
   5   5   6       61.98       79.52      8.36 o 
   7   5   6      141.46      188.52     13.87 o 
   9   5   6      685.36      632.98     21.85 o 
  11   5   6      275.10      291.85     17.82 o 
  13   5   6       56.83       71.69     14.57 o 
  15   5   6      174.83      173.32     20.90 o 
 -22   6   6        6.49       17.92     10.51 o 
 -20   6   6       11.72        2.68      9.07 o 
 -18   6   6      693.88      663.17     20.69 o 
 -16   6   6     1007.83      951.38     18.46 o 
 -14   6   6      352.16      369.61     10.24 o 
 -12   6   6      418.99      429.68      9.28 o 
 -10   6   6       61.77       77.96      5.23 o 
  -8   6   6       46.87       32.28      3.92 o 
  -6   6   6      183.15      157.07      5.30 o 
  -4   6   6       30.83       21.17      4.06 o 
  -2   6   6       75.78      105.33      5.20 o 
   0   6   6      238.68      303.84      7.91 o 
   2   6   6        1.20        6.95      5.24 o 
   4   6   6       42.25       57.30      7.91 o 
   6   6   6     1539.78     1403.78     26.11 o 
   8   6   6        5.76        0.85      9.49 o 
  10   6   6        0.02        1.11     10.45 o 
  12   6   6       28.60       45.75     13.50 o 
  14   6   6       31.50       22.14     15.83 o 
 -23   7   6       80.21      118.65     15.35 o 
 -21   7   6        0.84        8.30     10.30 o 
 -19   7   6       25.99       25.60      9.84 o 
 -17   7   6      204.50      204.58     12.12 o 
 -15   7   6      301.71      323.58     12.23 o 
 -13   7   6      397.34      383.64     11.35 o 
 -11   7   6      382.21      349.94      9.64 o 
  -9   7   6     1796.92     1800.89     17.27 o 
  -7   7   6      243.22      275.09      7.56 o 
  -5   7   6      568.52      546.75      9.96 o 
  -3   7   6      242.93      247.55      7.34 o 
  -1   7   6     2012.93     2089.78     23.25 o 
   1   7   6        3.34        5.42      5.99 o 
   3   7   6      110.86       98.86      9.41 o 
   5   7   6     1010.48      949.96     23.67 o 
   7   7   6      485.26      483.53     17.74 o 
   9   7   6      185.63      227.57     15.08 o 
  11   7   6       19.64       -0.04     10.95 o 
  13   7   6      102.55      106.92     18.54 o 
 -22   8   6       42.60       33.79     14.51 o 
 -20   8   6      287.10      310.44     17.00 o 
 -18   8   6      405.56      444.65     18.23 o 
 -16   8   6      672.02      681.10     19.68 o 
 -14   8   6      960.39      967.60     24.11 o 
 -12   8   6     1933.46     1822.11     22.88 o 
 -10   8   6       38.34       33.37      6.42 o 
  -8   8   6     4362.32     4348.82     35.13 o 
  -6   8   6     1834.98     1797.00     20.49 o 
  -4   8   6     1406.40     1410.12     18.00 o 
  -2   8   6     4587.88     4452.79     41.13 o 
   0   8   6      101.90      136.55      9.09 o 
   2   8   6     1005.99      951.12     22.25 o 
   4   8   6      620.67      601.49     20.43 o 
   6   8   6      972.83      973.05     25.88 o 
   8   8   6      154.42      209.50     15.86 o 
  10   8   6      229.36      219.11     17.35 o 
  12   8   6       16.79        8.31     14.89 o 
 -21   9   6       93.07       97.16     16.84 o 
 -19   9   6      253.50      241.05     31.44 o 
 -17   9   6      277.87      278.80     15.76 o 
 -15   9   6      668.69      696.12     21.73 o 
 -13   9   6      815.85      832.26     18.36 o 
 -11   9   6      822.67      884.83     18.17 o 
  -9   9   6     3507.96     3426.34     32.74 o 
  -7   9   6     1371.70     1392.56     20.55 o 
  -5   9   6      941.57      952.88     18.21 o 
  -3   9   6      731.86      777.80     17.02 o 
  -1   9   6     2957.39     2789.04     36.06 o 
   1   9   6     1167.16     1200.46     31.61 o 
   3   9   6      661.51      628.24     20.86 o 
   5   9   6      270.86      263.45     15.84 o 
   7   9   6      304.39      278.81     17.45 o 
   9   9   6       94.02       92.16     14.77 o 
  11   9   6       88.88      116.96     20.89 o 
 -18  10   6       45.48       47.38     12.09 o 
 -16  10   6       76.85       72.11     11.77 o 
 -14  10   6      177.23      219.55     16.18 o 
 -12  10   6      160.56      204.53     12.42 o 
 -10  10   6      278.22      308.12     14.77 o 
  -8  10   6     1609.12     1546.40     25.31 o 
  -6  10   6      190.30      202.13     16.59 o 
  -4  10   6       28.94       29.00      7.92 o 
  -2  10   6     1239.41     1165.66     26.59 o 
   0  10   6     1119.01     1081.22     25.98 o 
   2  10   6      262.87      300.66     25.94 o 
   4  10   6      404.36      435.13     19.48 o 
   6  10   6      259.01      256.66     17.04 o 
   8  10   6      158.62      192.42     17.17 o 
  10  10   6       79.60       71.63     19.82 o 
 -17  11   6       46.94       53.02     12.73 o 
 -15  11   6       40.38       25.88     11.19 o 
 -13  11   6       56.11       61.90     10.63 o 
 -11  11   6      142.49       84.07     11.29 o 
  -9  11   6        1.09        5.88      9.04 o 
  -7  11   6      102.36       83.18     15.39 o 
  -5  11   6      127.49      134.25     13.18 o 
  -3  11   6      304.37      246.81     15.19 o 
  -1  11   6      127.82      126.74     15.66 o 
   1  11   6       85.82       61.17     12.31 o 
   3  11   6        7.90       19.69     10.93 o 
   5  11   6        0.06      -10.62     14.01 o 
   7  11   6        0.84        1.75     13.56 o 
   9  11   6        0.83       39.34     22.23 o 
 -16  12   6      130.79      142.09     16.88 o 
 -14  12   6       30.68       29.94     11.81 o 
 -12  12   6      146.40      151.72     16.92 o 
 -10  12   6       33.31       33.82     10.68 o 
  -8  12   6       92.50       99.01     12.07 o 
  -6  12   6      112.22      119.50     13.61 o 
  -4  12   6      149.23      177.74     14.95 o 
  -2  12   6       69.51       66.31     12.67 o 
   0  12   6      109.25      128.01     14.36 o 
   2  12   6       53.22       43.68     12.72 o 
   4  12   6       26.19       33.97     12.63 o 
   6  12   6      118.28      153.72     23.18 o 
 -13  13   6       44.59       22.10     13.36 o 
 -11  13   6      103.91       92.42     13.55 o 
  -9  13   6       43.75       59.08     15.93 o 
  -7  13   6      184.77      176.70     14.85 o 
  -5  13   6       30.83       45.32     12.71 o 
  -3  13   6      123.73      116.55     16.10 o 
  -1  13   6       92.10       74.18     14.31 o 
   1  13   6       36.61       40.70     14.70 o 
   3  13   6       32.07       52.68     17.17 o 
  -8  14   6       46.98       65.09     16.04 o 
  -6  14   6      139.58      153.58     18.60 o 
  -4  14   6       79.17       63.51     16.64 o 
  -2  14   6       51.77       58.79     22.35 o 
   0  14   6       87.72      134.44     26.71 o 
 -25   1   7        2.17      -10.87     10.87 o 
 -23   1   7      482.51      527.62     19.15 o 
 -21   1   7      440.40      413.52     15.52 o 
 -19   1   7      377.65      369.43     11.73 o 
 -17   1   7      751.34      722.25     11.78 o 
 -15   1   7     1455.63     1385.64     12.84 o 
 -13   1   7     1132.75     1191.55     10.19 o 
 -11   1   7     2542.04     2584.35     13.71 o 
  -9   1   7     1107.21      964.45      6.85 o 
  -7   1   7     3051.70     2866.05     23.00 o 
  -5   1   7     2317.27     2219.75     14.44 o 
  -3   1   7     5477.28     6200.76     28.84 o 
  -1   1   7       98.35      187.89      4.68 o 
   1   1   7     1991.68     1872.48     15.03 o 
   3   1   7     2654.30     2584.64     20.64 o 
   5   1   7      192.28      187.53      8.07 o 
   7   1   7      288.36      329.61     12.21 o 
   9   1   7      270.07      267.79     11.73 o 
  11   1   7      159.40      174.17     11.30 o 
  13   1   7       49.04       73.29     10.61 o 
  15   1   7       41.70       61.02     11.47 o 
 -24   2   7       44.00       64.65     13.04 o 
 -22   2   7       96.84      131.51     13.00 o 
 -20   2   7       73.59       79.34      8.86 o 
 -18   2   7      411.15      344.28     10.31 o 
 -16   2   7       78.73       86.78      5.25 o 
 -14   2   7     1521.25     1492.80     12.91 o 
 -12   2   7      984.15      980.36      8.48 o 
 -10   2   7      350.21      245.65      4.54 o 
  -8   2   7     4844.79     4479.79     24.71 o 
  -6   2   7     2520.22     2282.81     16.31 o 
  -4   2   7     3527.28     3798.75     19.00 o 
  -2   2   7      828.75      883.24      8.28 o 
   0   2   7      408.37      321.18      6.77 o 
   2   2   7      835.19      750.56      9.63 o 
   4   2   7     3577.28     3567.82     35.54 o 
   6   2   7       34.48       39.66      9.33 o 
   8   2   7      276.92      306.23     12.40 o 
  10   2   7       90.60       99.47      9.49 o 
  12   2   7       78.86       60.51     10.01 o 
  14   2   7        0.29       -6.24      9.31 o 
 -25   3   7      133.92      150.82     20.12 o 
 -23   3   7       53.65       43.18     11.64 o 
 -21   3   7       81.63       79.96     11.63 o 
 -19   3   7      186.22      197.16     10.44 o 
 -17   3   7      102.04      158.73      7.41 o 
 -15   3   7      329.58      269.47      6.89 o 
 -13   3   7      256.06      213.78      5.45 o 
 -11   3   7     1767.11     1653.77     11.51 o 
  -9   3   7       27.00       15.46      3.09 o 
  -7   3   7      165.99      238.16      4.42 o 
  -5   3   7       33.80       15.42      2.25 o 
  -3   3   7      252.78      189.77      4.27 o 
  -1   3   7      750.51      772.25      9.42 o 
   1   3   7      167.46      205.46      5.67 o 
   3   3   7      233.56      260.07      7.85 o 
   5   3   7      630.40      684.74     13.57 o 
   7   3   7      916.74      850.28     17.66 o 
   9   3   7       74.14       72.44      9.45 o 
  11   3   7       19.34       11.33      9.06 o 
  13   3   7      104.27      108.91     12.25 o 
 -24   4   7      128.49      147.23     17.18 o 
 -22   4   7       86.92       93.97     13.79 o 
 -20   4   7      269.96      295.11     17.00 o 
 -18   4   7      369.86      469.44     12.67 o 
 -16   4   7       40.56       27.57      5.44 o 
 -14   4   7     1589.16     1474.95     15.68 o 
 -12   4   7     1871.85     1743.40     13.50 o 
 -10   4   7      131.67      132.36      4.16 o 
  -8   4   7     1011.84     1112.08     11.29 o 
  -6   4   7      105.82      116.15      4.05 o 
  -4   4   7      280.44      198.15      4.46 o 
  -2   4   7      952.67      882.73     10.26 o 
   0   4   7      731.02      843.00      9.92 o 
   2   4   7      763.64      849.70     17.68 o 
   4   4   7       68.39       66.97      8.06 o 
   6   4   7        1.78       -5.07      7.32 o 
   8   4   7      570.74      540.08     16.99 o 
  10   4   7      375.83      429.75     16.99 o 
  12   4   7       51.52       75.56     12.38 o 
  14   4   7       87.16       60.81     13.54 o 
 -23   5   7       14.36       30.33     12.58 o 
 -21   5   7        9.80       -9.92      9.92 o 
 -19   5   7       61.55       44.16      7.58 o 
 -17   5   7     1404.88     1262.93     17.83 o 
 -15   5   7       94.47       96.92      6.73 o 
 -13   5   7       38.87       64.30      5.21 o 
 -11   5   7        6.80       13.14      3.69 o 
  -9   5   7     2046.34     1930.76     14.20 o 
  -7   5   7       80.10       55.83      3.82 o 
  -5   5   7      298.82      351.57      5.77 o 
  -3   5   7      463.70      556.62      7.64 o 
  -1   5   7        7.86        9.72      3.87 o 
   1   5   7       20.77        9.64      4.44 o 
   3   5   7       11.18        7.09      5.66 o 
   5   5   7      472.74      495.86     14.38 o 
   7   5   7        9.22       -0.59      7.69 o 
   9   5   7        4.77       18.18      9.68 o 
  11   5   7       80.70       67.49     11.67 o 
  13   5   7        9.44       -3.36     11.03 o 
 -22   6   7       89.60       90.46     11.48 o 
 -20   6   7      107.43      113.17     10.88 o 
 -18   6   7      609.07      624.76     23.27 o 
 -16   6   7       59.30       54.46      7.39 o 
 -14   6   7      457.97      485.82     10.49 o 
 -12   6   7       17.12       26.69      4.52 o 
 -10   6   7      157.39      140.22      5.42 o 
  -8   6   7     1219.28     1081.75     12.25 o 
  -6   6   7      515.40      488.36      8.77 o 
  -4   6   7      654.20      662.05      9.41 o 
  -2   6   7      257.41      257.95      7.80 o 
   0   6   7      284.73      224.58      7.47 o 
   2   6   7      341.96      323.64     10.72 o 
   4   6   7     1085.32     1081.01     20.74 o 
   6   6   7      719.98      784.21     17.46 o 
   8   6   7      189.69      186.91     12.45 o 
  10   6   7      157.55      153.67     13.19 o 
  12   6   7       21.51       15.24     11.60 o 
 -23   7   7       39.10       17.03     13.80 o 
 -21   7   7       10.57       10.28      9.89 o 
 -19   7   7       27.19       28.46      9.17 o 
 -17   7   7      103.24      109.85      9.31 o 
 -15   7   7       15.67        8.65      6.26 o 
 -13   7   7       84.41       87.66      6.72 o 
 -11   7   7      459.29      480.09      9.77 o 
  -9   7   7       79.15      117.07      5.79 o 
  -7   7   7      113.34      111.53      5.77 o 
  -5   7   7       96.93       99.23      6.05 o 
  -3   7   7       67.71       67.82      5.60 o 
  -1   7   7      109.32      133.99      8.00 o 
   1   7   7        9.53       10.43      6.16 o 
   3   7   7       34.98       55.64      9.03 o 
   5   7   7      228.92      243.95     14.89 o 
   7   7   7        2.12       -4.07      9.29 o 
   9   7   7       69.60       79.00     12.45 o 
  11   7   7        7.59       20.90     11.83 o 
 -22   8   7        0.89        5.68     17.39 o 
 -20   8   7        4.74       12.57     10.35 o 
 -18   8   7        3.71       10.60      9.21 o 
 -16   8   7      294.88      301.91     12.56 o 
 -14   8   7        3.64        2.88      6.21 o 
 -12   8   7        2.89       -3.98      5.73 o 
 -10   8   7     1367.63     1339.83     17.32 o 
  -8   8   7      167.06      200.50      8.97 o 
  -6   8   7       16.68       14.09      4.97 o 
  -4   8   7       63.52       73.46      6.45 o 
  -2   8   7     1552.79     1557.38     23.23 o 
   0   8   7      436.93      510.65     14.46 o 
   2   8   7      116.97      112.36     10.36 o 
   4   8   7      107.88      106.14     12.20 o 
   6   8   7      321.33      325.61     20.91 o 
   8   8   7       35.20       51.04     12.97 o 
  10   8   7      117.96      106.49     15.62 o 
 -21   9   7       89.96      121.52     25.26 o 
 -19   9   7      101.99      127.47     13.32 o 
 -17   9   7      394.18      420.98     17.47 o 
 -15   9   7      194.72      216.80     11.56 o 
 -13   9   7      478.17      505.25     14.84 o 
 -11   9   7      438.59      477.02     17.87 o 
  -9   9   7     1669.97     1571.05     21.12 o 
  -7   9   7      602.28      543.60     15.14 o 
  -5   9   7      157.70      144.20      8.70 o 
  -3   9   7     1064.81     1066.43     19.82 o 
  -1   9   7     1558.40     1555.69     26.66 o 
   1   9   7      169.92      199.96     13.94 o 
   3   9   7      401.36      391.23     17.92 o 
   5   9   7      404.90      369.03     18.74 o 
   7   9   7       70.41      104.27     14.25 o 
   9   9   7      149.09      162.47     17.61 o 
 -18  10   7        9.46       24.47     11.13 o 
 -16  10   7       58.87       65.22     16.42 o 
 -14  10   7       26.18       32.76      9.44 o 
 -12  10   7       45.83       50.37      9.94 o 
 -10  10   7        4.53        8.35      7.47 o 
  -8  10   7       52.36       60.55      9.48 o 
  -6  10   7       37.72       66.19      9.40 o 
  -4  10   7      281.57      267.90     12.13 o 
  -2  10   7       50.78       27.71     10.04 o 
   0  10   7      386.66      366.03     17.34 o 
   2  10   7        4.37       -2.33      9.85 o 
   4  10   7        5.61       -7.87     10.20 o 
   6  10   7      181.85      161.20     15.77 o 
   8  10   7        0.68       10.96     12.97 o 
 -17  11   7      110.38      144.88     16.40 o 
 -15  11   7      172.21      183.78     14.71 o 
 -13  11   7      146.50      159.88     13.62 o 
 -11  11   7      136.07      149.79     12.45 o 
  -9  11   7      154.98      158.35     12.57 o 
  -7  11   7      233.90      267.05     15.39 o 
  -5  11   7       83.71      103.09     12.32 o 
  -3  11   7       91.53       77.97     11.98 o 
  -1  11   7      559.33      484.97     20.14 o 
   1  11   7        1.25       -5.73     11.90 o 
   3  11   7       50.26       76.27     13.35 o 
   5  11   7       79.74       98.17     15.27 o 
   7  11   7       93.78       93.54     17.96 o 
 -14  12   7        9.70        6.48     10.92 o 
 -12  12   7        8.27       -3.94     10.06 o 
 -10  12   7       11.22       19.91     10.25 o 
  -8  12   7       39.94       49.36     11.18 o 
  -6  12   7        0.80       -2.08     10.32 o 
  -4  12   7        1.84       -0.02     10.49 o 
  -2  12   7      228.35      179.32     17.34 o 
   0  12   7       21.72       20.47     12.02 o 
   2  12   7       12.40       14.23     12.28 o 
   4  12   7        0.56      -13.09     13.09 o 
 -11  13   7        3.70        8.09     12.70 o 
  -9  13   7        7.87       -1.16     11.40 o 
  -7  13   7       35.72       35.61     11.72 o 
  -5  13   7        0.86      -10.65     11.16 o 
  -3  13   7       15.14       17.30     12.33 o 
  -1  13   7       12.68       28.96     12.72 o 
   1  13   7       21.44       28.76     14.71 o 
 -24   0   8      983.45     1204.92     41.38 o 
 -22   0   8      231.44      220.35     18.09 o 
 -20   0   8      756.88      787.55     23.10 o 
 -18   0   8      766.02      790.62     19.06 o 
 -16   0   8     1265.53     1348.93     18.20 o 
 -14   0   8     2745.05     2723.85     24.15 o 
 -12   0   8     2059.60     2015.56     16.60 o 
 -10   0   8     6290.62     6427.05     46.96 o 
  -8   0   8     4251.03     4415.37     38.69 o 
  -6   0   8     7752.74     7557.09     48.50 o 
  -4   0   8     5543.69     5185.53     35.45 o 
  -2   0   8     2007.18     1663.33     17.74 o 
   0   0   8     4706.63     4859.49     41.72 o 
   2   0   8     6099.79     6222.24     57.90 o 
   4   0   8     5965.99     5927.98     67.71 o 
   6   0   8       14.69       22.37     10.58 o 
   8   0   8     2618.10     2388.87     58.62 o 
  10   0   8      602.57      702.02     25.15 o 
  12   0   8      291.90      316.89     20.90 o 
 -25   1   8       30.59       24.59     12.48 o 
 -23   1   8      123.43      151.58     13.53 o 
 -21   1   8       21.75       12.78      8.80 o 
 -19   1   8      256.09      228.62      8.77 o 
 -17   1   8       29.74       25.25      4.52 o 
 -15   1   8      375.16      312.51      6.74 o 
 -13   1   8       94.52       66.05      3.80 o 
 -11   1   8      386.87      383.75      5.33 o 
  -9   1   8      360.30      423.63      7.68 o 
  -7   1   8      227.30      254.14      6.46 o 
  -5   1   8       47.98       27.75      2.41 o 
  -3   1   8      208.14      281.63      5.75 o 
  -1   1   8      397.43      420.08      7.25 o 
   1   1   8        2.23       17.59      4.33 o 
   3   1   8      307.50      352.36     11.05 o 
   5   1   8      747.29      798.72     17.49 o 
   7   1   8      187.78      197.81     14.36 o 
   9   1   8      109.48      105.12     10.01 o 
  11   1   8       10.22        5.00      8.82 o 
  13   1   8       56.29       20.62     10.90 o 
 -24   2   8       54.59       55.00     12.45 o 
 -22   2   8       14.45       28.20     10.20 o 
 -20   2   8      320.89      328.65     11.74 o 
 -18   2   8       27.94       11.68      5.04 o 
 -16   2   8      630.73      634.55     11.98 o 
 -14   2   8      297.97      341.73      6.65 o 
 -12   2   8      553.20      535.01      7.07 o 
 -10   2   8      155.07      108.85      3.40 o 
  -8   2   8      318.94      260.93      6.45 o 
  -6   2   8      885.26      863.40      8.94 o 
  -4   2   8      913.06      988.66      9.42 o 
  -2   2   8     2299.49     2359.77     17.65 o 
   0   2   8      182.51      148.61      5.67 o 
   2   2   8      720.74      642.45     11.84 o 
   4   2   8      179.84      198.49      9.73 o 
   6   2   8      302.43      361.05     10.75 o 
   8   2   8      674.30      677.83     16.57 o 
  10   2   8      183.48      192.15     17.27 o 
  12   2   8       13.23        6.73      9.79 o 
 -25   3   8       72.66       31.19     17.27 o 
 -23   3   8      308.06      299.99     20.47 o 
 -21   3   8      470.26      474.57     18.92 o 
 -19   3   8      725.89      692.12     14.19 o 
 -17   3   8      149.28      192.89      6.94 o 
 -15   3   8     1833.06     1803.47     15.89 o 
 -13   3   8     2597.86     2578.92     16.68 o 
 -11   3   8      305.51      279.91      5.92 o 
  -9   3   8     1254.59     1192.67     12.23 o 
  -7   3   8      907.51     1040.53      9.16 o 
  -5   3   8      875.55      988.92      9.77 o 
  -3   3   8     1562.13     1704.28     12.77 o 
  -1   3   8       23.94       16.15      3.83 o 
   1   3   8      604.10      589.27     12.69 o 
   3   3   8      131.19      169.15      8.19 o 
   5   3   8       24.86       21.53      7.85 o 
   7   3   8      226.98      276.39     11.88 o 
   9   3   8      138.08      144.56     11.44 o 
  11   3   8       46.95       41.68     10.76 o 
  13   3   8        3.23       -0.29     12.23 o 
 -24   4   8       17.64       15.74     12.54 o 
 -22   4   8       11.14       17.66     11.00 o 
 -20   4   8      105.58      101.29     14.60 o 
 -18   4   8       34.37       33.69      8.77 o 
 -16   4   8      362.76      340.63      8.94 o 
 -14   4   8       89.70       88.55      4.98 o 
 -12   4   8      182.39      162.62      4.96 o 
 -10   4   8     1900.71     2052.30     15.17 o 
  -8   4   8       14.03       16.91      3.22 o 
  -6   4   8      556.57      521.24      8.03 o 
  -4   4   8        1.41       10.51      3.10 o 
  -2   4   8      291.28      381.11      7.46 o 
   0   4   8        2.95        0.59      4.12 o 
   2   4   8      103.60      131.03      7.11 o 
   4   4   8      104.58       90.47      9.22 o 
   6   4   8       68.40       86.95     11.28 o 
   8   4   8        9.26        1.06      7.81 o 
  10   4   8       15.96        4.06      9.47 o 
  12   4   8       37.32       45.44     11.95 o 
 -23   5   8       41.14       10.17     12.75 o 
 -21   5   8       66.21       68.23     12.30 o 
 -19   5   8      261.70      282.38     13.44 o 
 -17   5   8       27.30       15.07      6.20 o 
 -15   5   8      574.96      550.78     10.81 o 
 -13   5   8      826.91      856.39     12.08 o 
 -11   5   8      109.54       95.26      4.69 o 
  -9   5   8     1676.01     1680.19     14.20 o 
  -7   5   8     1654.97     1547.38     12.48 o 
  -5   5   8     1055.37      915.72      9.43 o 
  -3   5   8     1003.58     1062.09     12.00 o 
  -1   5   8      852.94      912.53     11.39 o 
   1   5   8     1568.18     1577.55     17.36 o 
   3   5   8     1019.27      998.76     16.70 o 
   5   5   8     1203.99     1169.44     25.91 o 
   7   5   8      602.43      678.47     22.51 o 
   9   5   8      436.56      504.00     17.04 o 
  11   5   8      155.74      150.07     13.64 o 
 -22   6   8        9.13       -7.76     11.67 o 
 -20   6   8        9.73        3.60      9.33 o 
 -18   6   8       68.77       57.76      8.39 o 
 -16   6   8       77.30       91.56      7.72 o 
 -14   6   8        1.72        4.36      4.88 o 
 -12   6   8        5.97        5.29      4.45 o 
 -10   6   8     3717.84     3478.87     24.54 o 
  -8   6   8      521.20      507.74      9.68 o 
  -6   6   8        8.24       17.68      4.29 o 
  -4   6   8      440.41      342.88      7.13 o 
  -2   6   8      230.34      184.39      6.68 o 
   0   6   8      103.95       83.96      6.63 o 
   2   6   8       16.63       11.34      6.59 o 
   4   6   8       30.52        9.62      8.74 o 
   6   6   8        4.38        0.17      9.14 o 
   8   6   8       12.96       -9.14      9.88 o 
  10   6   8        9.69       20.75     12.57 o 
 -21   7   8       53.40       70.64     13.97 o 
 -19   7   8      136.28      123.62     12.41 o 
 -17   7   8      330.58      329.16     14.46 o 
 -15   7   8        8.93       -2.47      6.53 o 
 -13   7   8      512.54      502.08     11.39 o 
 -11   7   8      863.51      826.15     12.71 o 
  -9   7   8      941.87      927.91     11.78 o 
  -7   7   8      116.32      136.05      5.82 o 
  -5   7   8       54.46       70.74      6.01 o 
  -3   7   8     1272.98     1133.49     15.91 o 
  -1   7   8      534.01      490.61     12.42 o 
   1   7   8      339.69      365.74     13.05 o 
   3   7   8      215.98      285.74     13.41 o 
   5   7   8      218.46      232.28     15.22 o 
   7   7   8       71.01       80.23     14.29 o 
   9   7   8       88.66       90.63     13.84 o 
 -20   8   8      150.72      164.75     16.11 o 
 -18   8   8      720.20      658.33     20.89 o 
 -16   8   8        0.86       -5.93      6.54 o 
 -14   8   8      832.36      804.48     15.24 o 
 -12   8   8      720.16      657.19     12.58 o 
 -10   8   8      705.80      665.67     12.22 o 
  -8   8   8      622.14      615.86     11.61 o 
  -6   8   8      183.34      199.36      7.98 o 
  -4   8   8       48.40       61.55      7.32 o 
  -2   8   8      628.38      540.40     19.33 o 
   0   8   8      143.70      148.03     10.05 o 
   2   8   8      106.04      169.58     12.97 o 
   4   8   8      117.62      124.58     12.98 o 
   6   8   8        7.08       -4.76     10.28 o 
   8   8   8       77.64       56.14     13.85 o 
 -19   9   8      201.48      235.03     20.58 o 
 -17   9   8      857.02      801.72     21.18 o 
 -15   9   8      136.99      183.58     10.67 o 
 -13   9   8      466.67      469.48     13.13 o 
 -11   9   8      145.45      131.14     10.56 o 
  -9   9   8      262.45      268.61     10.50 o 
  -7   9   8      230.94      212.19     10.14 o 
  -5   9   8      189.17      212.94      9.56 o 
  -3   9   8      228.54      197.49     10.52 o 
  -1   9   8       21.62       31.74      8.62 o 
   1   9   8        3.18       -9.00      9.00 o 
   3   9   8       11.02       16.56     10.58 o 
   5   9   8      158.96      157.68     15.26 o 
   7   9   8        0.29       -6.58     12.19 o 
 -18  10   8      422.99      482.09     18.92 o 
 -16  10   8      247.25      268.98     17.64 o 
 -14  10   8      167.41      205.61     12.15 o 
 -12  10   8      398.35      420.73     17.98 o 
 -10  10   8      264.90      253.76     14.17 o 
  -8  10   8      390.58      374.42     14.68 o 
  -6  10   8      333.74      363.72     13.44 o 
  -4  10   8      412.19      411.74     18.83 o 
  -2  10   8      769.44      681.46     21.89 o 
   0  10   8        1.10        1.06     10.60 o 
   2  10   8      141.24      133.61     13.74 o 
   4  10   8       98.45      114.74     23.58 o 
   6  10   8      189.21      211.84     18.12 o 
 -17  11   8       34.34       41.52     13.33 o 
 -15  11   8        0.29       -8.70      9.48 o 
 -13  11   8        1.52       -9.35      9.35 o 
 -11  11   8        2.96       -8.60      8.60 o 
  -9  11   8        0.15       -4.81      7.88 o 
  -7  11   8        0.06       -8.80      8.80 o 
  -5  11   8       12.81       18.57     17.45 o 
  -3  11   8      261.04      205.08     15.23 o 
  -1  11   8       70.16       51.81     12.29 o 
   1  11   8       12.19       22.19     11.89 o 
   3  11   8       19.22       -7.42     15.57 o 
   5  11   8        5.00        5.35     17.51 o 
 -14  12   8       37.68       74.29     13.85 o 
 -12  12   8       86.04      118.30     13.47 o 
 -10  12   8      135.98      171.64     14.00 o 
  -8  12   8      192.42      163.20     14.83 o 
  -6  12   8      137.81      140.80     14.49 o 
  -4  12   8       24.47       36.08     12.19 o 
  -2  12   8      333.10      332.46     19.01 o 
   0  12   8      299.22      330.14     19.70 o 
   2  12   8       68.77       57.46     16.18 o 
  -9  13   8      127.32      129.93     15.75 o 
  -7  13   8        0.52      -12.28     13.93 o 
  -5  13   8        3.40       10.13     13.13 o 
  -3  13   8        3.43       14.36     13.87 o 
 -25   1   9      162.26      154.17     19.47 o 
 -23   1   9      291.91      289.92     16.25 o 
 -21   1   9      190.21      178.66     11.57 o 
 -19   1   9      417.34      409.61      9.90 o 
 -17   1   9       18.27       26.19      4.12 o 
 -15   1   9     1567.40     1431.25     12.22 o 
 -13   1   9      524.18      516.49      6.42 o 
 -11   1   9       85.00       81.23      3.17 o 
  -9   1   9     1076.42     1088.49     12.28 o 
  -7   1   9       86.42       80.18      5.47 o 
  -5   1   9      453.47      381.97      6.47 o 
  -3   1   9      399.95      408.49      7.00 o 
  -1   1   9       75.59       74.44      4.87 o 
   1   1   9      333.39      345.67      8.75 o 
   3   1   9      751.15      787.70     21.83 o 
   5   1   9      339.35      286.04     17.73 o 
   7   1   9      536.79      599.48     24.89 o 
   9   1   9      136.93      171.63     13.84 o 
  11   1   9       11.64       10.08     12.09 o 
 -24   2   9      267.49      283.71     18.76 o 
 -22   2   9      123.30      137.30     11.54 o 
 -20   2   9      236.63      239.03     10.54 o 
 -18   2   9       78.71      103.64      5.93 o 
 -16   2   9      407.02      364.68      7.43 o 
 -14   2   9      660.21      571.71      7.42 o 
 -12   2   9     1602.84     1580.76     13.49 o 
 -10   2   9       90.47       82.42      4.47 o 
  -8   2   9      694.25      666.98     11.46 o 
  -6   2   9      122.47      105.72      3.69 o 
  -4   2   9      173.11      159.45      4.37 o 
  -2   2   9        1.10       -0.58      3.57 o 
   0   2   9      256.77      298.84      7.94 o 
   2   2   9      216.96      222.66      8.96 o 
   4   2   9      170.06      198.23     13.31 o 
   6   2   9        0.69        3.40      9.94 o 
   8   2   9       78.28       72.13     15.68 o 
  10   2   9       50.53       34.61     12.93 o 
 -25   3   9       26.63      -15.45     15.45 o 
 -23   3   9       64.34       88.13     13.91 o 
 -21   3   9       38.19       13.47      8.43 o 
 -19   3   9       27.45       22.20      5.95 o 
 -17   3   9      324.79      278.03      9.52 o 
 -15   3   9       89.57      114.41      4.99 o 
 -13   3   9        4.93        9.70      2.91 o 
 -11   3   9       13.18       20.70      3.02 o 
  -9   3   9     2039.47     1917.72     20.38 o 
  -7   3   9      141.17      160.31      4.74 o 
  -5   3   9      112.46      143.20      5.08 o 
  -3   3   9      822.60      860.43      9.61 o 
  -1   3   9        3.99        6.29      4.29 o 
   1   3   9      188.22      163.22      8.00 o 
   3   3   9      292.98      338.04     13.53 o 
   5   3   9      511.01      528.45     16.42 o 
   7   3   9       10.49       20.85     10.05 o 
   9   3   9       85.03       64.82     14.22 o 
  11   3   9       14.22       25.24     14.12 o 
 -24   4   9       43.11       52.76     17.91 o 
 -22   4   9       91.24       99.83     14.37 o 
 -20   4   9       72.93       91.70      9.46 o 
 -18   4   9      164.15      180.80      8.23 o 
 -16   4   9      374.62      369.43     10.49 o 
 -14   4   9      335.13      403.81      7.45 o 
 -12   4   9        7.33        2.76      2.87 o 
 -10   4   9      124.54      112.68      5.71 o 
  -8   4   9     2941.91     2904.83     19.83 o 
  -6   4   9      755.56      854.04     10.69 o 
  -4   4   9      432.61      534.18      8.10 o 
  -2   4   9      175.96      176.86      6.23 o 
   0   4   9      511.40      483.72     10.09 o 
   2   4   9      414.56      431.67     14.51 o 
   4   4   9      735.65      787.69     18.02 o 
   6   4   9      119.03      141.89     12.51 o 
   8   4   9      195.44      211.31     23.34 o 
  10   4   9       51.87       42.19     13.54 o 
 -23   5   9       29.45        8.23     12.28 o 
 -21   5   9        0.21        7.45      9.48 o 
 -19   5   9       11.78       26.70      8.80 o 
 -17   5   9        9.08        1.51      5.21 o 
 -15   5   9        0.31        1.28      4.51 o 
 -13   5   9        3.44       -1.70      4.80 o 
 -11   5   9     1181.40     1171.49     12.76 o 
  -9   5   9      340.27      254.88      6.21 o 
  -7   5   9      234.15      203.31      5.51 o 
  -5   5   9       77.18       76.44      4.66 o 
  -3   5   9      200.76      215.26      6.87 o 
  -1   5   9        0.34        0.15      4.91 o 
   1   5   9      133.15      118.93      8.66 o 
   3   5   9       35.71       37.69      7.31 o 
   5   5   9       53.12       61.51     10.73 o 
   7   5   9        7.99        8.77     10.71 o 
   9   5   9        8.05        6.18     11.70 o 
 -22   6   9      141.33      170.58     16.18 o 
 -20   6   9      123.15      121.69     12.27 o 
 -18   6   9      151.13      170.90     10.71 o 
 -16   6   9      126.95      125.59      7.60 o 
 -14   6   9      673.06      635.48     12.34 o 
 -12   6   9     1186.33     1212.96     13.70 o 
 -10   6   9      745.09      748.27     10.66 o 
  -8   6   9      596.56      599.18     10.13 o 
  -6   6   9      298.36      295.55      7.46 o 
  -4   6   9     1009.22     1010.01     14.31 o 
  -2   6   9     2297.33     2217.48     22.13 o 
   0   6   9      509.47      561.11     11.88 o 
   2   6   9      601.27      645.05     16.06 o 
   4   6   9      243.33      274.01     15.47 o 
   6   6   9      327.14      372.60     16.96 o 
   8   6   9      206.87      230.75     15.84 o 
 -21   7   9        4.37      -10.92     10.92 o 
 -19   7   9        2.04       -3.80      8.75 o 
 -17   7   9      156.32      144.85     10.49 o 
 -15   7   9      284.83      263.62      9.94 o 
 -13   7   9       85.02       94.05      6.33 o 
 -11   7   9       65.73       87.73      5.93 o 
  -9   7   9      108.31       99.89      6.02 o 
  -7   7   9      140.82      146.32     10.16 o 
  -5   7   9        0.46        3.46      4.96 o 
  -3   7   9      437.63      426.86     13.00 o 
  -1   7   9      385.70      369.81     10.99 o 
   1   7   9      153.45      146.66     10.38 o 
   3   7   9       62.16       53.30     15.44 o 
   5   7   9        2.12       -3.91     10.20 o 
   7   7   9      140.03      122.46     17.52 o 
 -20   8   9       78.47       99.08     14.67 o 
 -18   8   9      552.09      595.53     20.58 o 
 -16   8   9       19.91       43.37      8.65 o 
 -14   8   9      134.97      143.08      8.57 o 
 -12   8   9      251.61      269.40      9.76 o 
 -10   8   9      219.12      198.06     10.63 o 
  -8   8   9      245.24      245.51     11.72 o 
  -6   8   9      300.61      312.12     11.09 o 
  -4   8   9      562.92      488.13     12.68 o 
  -2   8   9       22.12       20.62      6.69 o 
   0   8   9       73.83       80.21     10.37 o 
   2   8   9      102.44       89.81     11.79 o 
   4   8   9      158.56      145.90     14.78 o 
   6   8   9       82.38       84.73     16.12 o 
 -19   9   9      574.12      625.04     31.58 o 
 -17   9   9       90.38       80.52     12.04 o 
 -15   9   9      218.56      205.40     17.90 o 
 -13   9   9      239.21      233.60     11.12 o 
 -11   9   9      304.47      299.44     11.72 o 
  -9   9   9       88.44       78.02      8.26 o 
  -7   9   9      353.38      334.63     10.75 o 
  -5   9   9      279.58      307.69     11.51 o 
  -3   9   9      141.96      132.84      9.52 o 
  -1   9   9       10.37       26.94      8.63 o 
   1   9   9       89.35       88.96     11.91 o 
   3   9   9       68.97       74.12     12.92 o 
   5   9   9       52.30       44.13     13.53 o 
 -18  10   9        4.58       -5.22     14.41 o 
 -16  10   9       69.09       78.79     12.01 o 
 -14  10   9        0.31        6.67      9.08 o 
 -12  10   9       67.70       82.42     11.24 o 
 -10  10   9      120.88      114.73      8.69 o 
  -8  10   9       26.27       30.71      7.74 o 
  -6  10   9       28.45       45.25      8.77 o 
  -4  10   9        8.66       27.13      8.74 o 
  -2  10   9      189.60      228.78     24.26 o 
   0  10   9       38.14       30.00     11.11 o 
   2  10   9        2.62      -10.97     10.97 o 
   4  10   9       35.85       61.63     15.26 o 
 -15  11   9        0.92      -10.71     12.85 o 
 -13  11   9       46.08       49.68     13.00 o 
 -11  11   9      133.42      155.24     12.57 o 
  -9  11   9       49.33       24.15      9.09 o 
  -7  11   9       21.22       28.00      8.56 o 
  -5  11   9       16.77       31.26     10.59 o 
  -3  11   9      102.29      111.61     13.17 o 
  -1  11   9       87.11      100.34     15.88 o 
   1  11   9        5.36        8.72     13.18 o 
 -12  12   9        1.48        6.02     11.66 o 
 -10  12   9       53.27       43.44     11.05 o 
  -8  12   9        5.88       10.59     10.91 o 
  -6  12   9        1.95       -5.97     10.51 o 
  -4  12   9        2.53       10.92     11.63 o 
  -2  12   9       13.16       -2.54     12.86 o 
 -24   0  10      410.18      415.87     26.58 o 
 -22   0  10      364.04      454.59     21.31 o 
 -20   0  10     1147.84     1086.67     22.37 o 
 -18   0  10      148.54      207.30      8.92 o 
 -16   0  10     4091.79     4206.89     35.61 o 
 -14   0  10     2977.26     3185.97     24.77 o 
 -12   0  10     1435.80     1356.14     16.47 o 
 -10   0  10     1882.02     1688.26     26.60 o 
  -8   0  10     3594.98     3487.90     33.10 o 
  -6   0  10     3887.25     4031.60     30.91 o 
  -4   0  10     2764.32     2891.38     27.07 o 
  -2   0  10     2820.93     2699.71     28.75 o 
   0   0  10     1857.75     1796.52     27.09 o 
   2   0  10     1443.03     1442.28     30.22 o 
   4   0  10      126.38      178.66     21.57 o 
   6   0  10     1045.70     1049.11     74.10 o 
   8   0  10      609.75      558.20     36.94 o 
 -25   1  10       13.23       -6.61     15.11 o 
 -23   1  10       17.99       14.39      9.12 o 
 -21   1  10        1.88       -6.34      6.34 o 
 -19   1  10       67.44       91.69      6.15 o 
 -17   1  10       49.09       54.10      4.49 o 
 -15   1  10        0.68       -2.84      3.17 o 
 -13   1  10        7.60        7.17      2.92 o 
 -11   1  10     1969.40     2134.52     18.44 o 
  -9   1  10      271.36      315.27      7.40 o 
  -7   1  10      395.61      348.75      5.82 o 
  -5   1  10      240.96      178.25      4.69 o 
  -3   1  10      290.03      290.07      6.77 o 
  -1   1  10      236.51      264.42      7.39 o 
   1   1  10      116.49      118.28      7.74 o 
   3   1  10      521.28      453.60     16.17 o 
   5   1  10       84.95       69.74     13.40 o 
   7   1  10       10.79       13.99     13.03 o 
   9   1  10        0.21       21.04     15.16 o 
 -24   2  10      107.95      178.41     16.36 o 
 -22   2  10       62.99       84.97     10.34 o 
 -20   2  10      255.60      301.63      9.74 o 
 -18   2  10       75.53       77.06      5.51 o 
 -16   2  10      429.79      411.84      7.60 o 
 -14   2  10      484.16      441.06      7.41 o 
 -12   2  10        1.66       -1.94      2.98 o 
 -10   2  10     3669.94     3716.19     27.83 o 
  -8   2  10      601.26      560.50     13.27 o 
  -6   2  10      719.58      625.92     10.85 o 
  -4   2  10      431.72      418.19      7.15 o 
  -2   2  10      441.28      453.79      8.84 o 
   0   2  10      605.90      675.71     13.01 o 
   2   2  10      521.13      519.19     15.56 o 
   4   2  10      534.06      511.39     21.90 o 
   6   2  10        3.12       -8.71     11.76 o 
   8   2  10      207.39      199.05     19.12 o 
 -23   3  10       39.55       33.40     10.74 o 
 -21   3  10      123.05      151.95      9.70 o 
 -19   3  10      164.36      153.77      8.14 o 
 -17   3  10       35.83       24.76      4.55 o 
 -15   3  10      199.93      181.70      5.15 o 
 -13   3  10      100.80      108.78      4.47 o 
 -11   3  10      157.08      125.77      6.49 o 
  -9   3  10     1309.88     1304.51     16.38 o 
  -7   3  10      111.64       90.74      5.36 o 
  -5   3  10        4.23        8.47      3.21 o 
  -3   3  10        4.73        3.93      3.70 o 
  -1   3  10       90.54      121.88      6.71 o 
   1   3  10      247.76      268.80     10.41 o 
   3   3  10      198.00      227.10     14.23 o 
   5   3  10       29.44       32.26     12.33 o 
   7   3  10      235.84      257.33     24.54 o 
   9   3  10       25.67       45.98     23.07 o 
 -24   4  10        1.32       -3.64     14.97 o 
 -22   4  10       31.64       40.03     10.38 o 
 -20   4  10       26.95       22.34      7.03 o 
 -18   4  10       12.87       13.80      5.20 o 
 -16   4  10       42.26       67.51      5.81 o 
 -14   4  10      155.45      158.99      5.12 o 
 -12   4  10       21.27       19.31      3.56 o 
 -10   4  10      431.94      434.92      7.15 o 
  -8   4  10      104.84       67.71      3.82 o 
  -6   4  10        1.24        6.24      3.15 o 
  -4   4  10      565.56      531.79     10.01 o 
  -2   4  10      100.78       95.56      5.89 o 
   0   4  10       32.18       22.56      5.85 o 
   2   4  10        0.97       -7.23      7.23 o 
   4   4  10      209.89      194.03     26.31 o 
   6   4  10       14.22       -2.95     16.81 o 
   8   4  10       18.95       13.79     14.64 o 
 -23   5  10      122.12       94.73     13.69 o 
 -21   5  10      211.86      217.62     12.46 o 
 -19   5  10      291.78      303.39     10.80 o 
 -17   5  10      444.08      482.52     11.21 o 
 -15   5  10      972.98      998.14     12.70 o 
 -13   5  10     1418.51     1378.86     13.12 o 
 -11   5  10     1226.87     1211.48     12.13 o 
  -9   5  10     1863.64     1846.17     15.30 o 
  -7   5  10     1306.12     1322.85     12.40 o 
  -5   5  10      970.52      956.51     12.37 o 
  -3   5  10     3563.56     3196.84     25.45 o 
  -1   5  10      493.95      524.05     12.63 o 
   1   5  10      965.48      983.51     18.84 o 
   3   5  10      761.30      801.98     21.62 o 
   5   5  10      239.60      261.63     27.09 o 
   7   5  10      376.58      345.53     23.09 o 
 -22   6  10        5.28       14.03     11.49 o 
 -20   6  10      125.98      133.67     11.35 o 
 -18   6  10       20.79       22.68      6.90 o 
 -16   6  10       10.42        7.52      5.10 o 
 -14   6  10       11.83        4.20      5.17 o 
 -12   6  10        5.54        2.17      3.95 o 
 -10   6  10       12.06        4.72      4.16 o 
  -8   6  10        3.98       -2.76      3.88 o 
  -6   6  10       57.46       47.54      5.00 o 
  -4   6  10        3.81        4.03      4.92 o 
  -2   6  10        1.03        1.65      5.95 o 
   0   6  10        5.68       15.16      7.43 o 
   2   6  10        2.11       12.33      9.63 o 
   4   6  10       18.54        9.63     11.49 o 
   6   6  10        0.24      -12.12     12.12 o 
 -21   7  10       47.52       42.66     12.10 o 
 -19   7  10      333.19      381.99     21.88 o 
 -17   7  10       73.97       98.60     11.67 o 
 -15   7  10      100.20      132.13      7.47 o 
 -13   7  10      286.58      302.81      8.67 o 
 -11   7  10      116.10      132.85      7.92 o 
  -9   7  10       88.83       77.54      5.85 o 
  -7   7  10      509.25      553.73     13.61 o 
  -5   7  10      185.76      232.11      9.42 o 
  -3   7  10      332.26      354.49     11.89 o 
  -1   7  10       20.12       28.79      7.91 o 
   1   7  10      207.92      207.94     18.27 o 
   3   7  10       41.52       56.10     14.12 o 
   5   7  10      144.10      218.63     25.09 o 
 -20   8  10       87.01      103.98     13.54 o 
 -18   8  10      146.46      173.92     12.39 o 
 -16   8  10       95.35       90.84      9.60 o 
 -14   8  10       44.67       64.57      7.24 o 
 -12   8  10       58.16       46.16      6.18 o 
 -10   8  10       37.78       24.89      5.75 o 
  -8   8  10      155.80      139.45      7.39 o 
  -6   8  10       15.95       20.48      7.21 o 
  -4   8  10       16.27       35.93      7.75 o 
  -2   8  10        1.63        7.43      7.61 o 
   0   8  10        8.20       10.86      9.78 o 
   2   8  10       15.90       22.07     13.11 o 
   4   8  10        0.35      -10.50     10.50 o 
 -19   9  10       23.49       18.03     14.23 o 
 -17   9  10        0.46       17.16      9.98 o 
 -15   9  10       26.63       12.01      8.74 o 
 -13   9  10       30.14       14.05      7.27 o 
 -11   9  10      120.48      139.21      9.07 o 
  -9   9  10       75.28       65.94      8.06 o 
  -7   9  10        0.73        7.16      7.68 o 
  -5   9  10        4.68        8.19      7.62 o 
  -3   9  10        3.34        5.71      9.57 o 
  -1   9  10       13.99       -2.87      9.96 o 
   1   9  10        0.27       13.75     12.97 o 
   3   9  10       21.62       30.88     13.23 o 
 -16  10  10       15.92       22.57     14.11 o 
 -14  10  10      178.33      177.65     13.46 o 
 -12  10  10      178.60      175.08     11.69 o 
 -10  10  10      122.35      137.34     10.87 o 
  -8  10  10       13.20       15.23      7.69 o 
  -6  10  10       80.83       73.94     12.90 o 
  -4  10  10       41.60       36.49     11.83 o 
  -2  10  10       65.11       63.33     20.58 o 
   0  10  10       36.42       56.93     11.76 o 
 -13  11  10        1.67        7.01     10.70 o 
 -11  11  10       13.01        9.70     10.06 o 
  -9  11  10       19.15       16.89     10.14 o 
  -7  11  10        0.02       -5.07      9.57 o 
  -5  11  10        5.94       -9.90     12.31 o 
  -3  11  10        1.84        7.04     13.09 o 
  -1  11  10        1.64       -0.93     13.09 o 
 -23   1  11       57.66       54.86     10.25 o 
 -21   1  11       42.43       32.01      7.16 o 
 -19   1  11       54.41       71.25      5.49 o 
 -17   1  11       90.71       94.01      4.91 o 
 -15   1  11      242.22      259.79      6.49 o 
 -13   1  11      119.87      116.40      4.11 o 
 -11   1  11      202.78      193.03      5.79 o 
  -9   1  11     2396.19     2313.36     20.40 o 
  -7   1  11       24.54       31.39      3.97 o 
  -5   1  11       81.31       83.55      4.40 o 
  -3   1  11      433.77      428.14     10.68 o 
  -1   1  11      240.76      264.50     10.28 o 
   1   1  11      269.04      294.16     12.15 o 
   3   1  11      140.55      157.40     13.53 o 
   5   1  11      135.38      145.40     18.88 o 
   7   1  11      201.23      251.65     30.42 o 
 -24   2  11        8.77       17.08     13.23 o 
 -22   2  11       44.03       33.30      8.26 o 
 -20   2  11       36.62       29.06      6.67 o 
 -18   2  11        1.58        1.16      4.42 o 
 -16   2  11      221.68      216.36      6.60 o 
 -14   2  11        6.55        5.26      3.41 o 
 -12   2  11      294.07      308.10      8.03 o 
 -10   2  11      185.65      213.08      7.13 o 
  -8   2  11      118.64      141.24      5.89 o 
  -6   2  11       12.89       18.11      3.22 o 
  -4   2  11       97.12       83.78      5.20 o 
  -2   2  11       59.28       52.11      5.44 o 
   0   2  11       32.87       40.32      6.88 o 
   2   2  11        1.14       -5.37      8.91 o 
   4   2  11        4.42        3.19     11.37 o 
   6   2  11      133.43      118.68     16.84 o 
 -23   3  11      152.85      162.33     18.33 o 
 -21   3  11       20.00       18.11      6.96 o 
 -19   3  11      213.63      213.24      8.09 o 
 -17   3  11       19.01       18.64      4.28 o 
 -15   3  11      414.96      413.50      7.36 o 
 -13   3  11      277.56      299.24      8.03 o 
 -11   3  11      441.03      422.37     13.00 o 
  -9   3  11       90.80      100.96      6.51 o 
  -7   3  11        3.38        0.87      3.49 o 
  -5   3  11      210.51      227.85      6.07 o 
  -3   3  11      409.98      426.69      9.24 o 
  -1   3  11        5.65       -0.06      5.40 o 
   1   3  11       58.83       56.51      9.02 o 
   3   3  11      229.72      200.35     16.21 o 
   5   3  11       34.55       15.34     18.20 o 
   7   3  11       33.68       61.25     23.61 o 
 -22   4  11       82.86       97.83     10.50 o 
 -20   4  11       83.70       75.52      7.60 o 
 -18   4  11       42.51       35.06      6.72 o 
 -16   4  11      617.09      585.64      9.80 o 
 -14   4  11      252.28      266.32      6.93 o 
 -12   4  11      674.23      705.52     11.65 o 
 -10   4  11      370.06      344.05     10.13 o 
  -8   4  11      212.86      183.32      5.69 o 
  -6   4  11      147.14      156.16      5.65 o 
  -4   4  11      439.12      474.38      9.67 o 
  -2   4  11      276.10      263.01      8.47 o 
   0   4  11      175.77      179.48      9.51 o 
   2   4  11      339.67      363.91     24.58 o 
   4   4  11       14.74       10.34     12.94 o 
   6   4  11      131.97      151.84     26.50 o 
 -21   5  11        1.71        9.00      8.26 o 
 -19   5  11       13.85       15.63      6.39 o 
 -17   5  11        3.80       -1.54      4.97 o 
 -15   5  11       98.65       78.57      5.04 o 
 -13   5  11       34.37       29.46      3.74 o 
 -11   5  11      149.01      132.69      5.48 o 
  -9   5  11        1.81        0.02      3.19 o 
  -7   5  11       66.18       35.13      4.31 o 
  -5   5  11        7.58       -1.51      4.26 o 
  -3   5  11       34.32       21.80      5.59 o 
  -1   5  11      178.67      127.98      8.88 o 
   1   5  11       30.38       24.64      8.43 o 
   3   5  11        1.99       -0.28     11.21 o 
   5   5  11       18.10       20.08     13.21 o 
 -22   6  11      115.72      127.76     16.21 o 
 -20   6  11      403.44      483.69     15.90 o 
 -18   6  11      370.63      408.30     12.47 o 
 -16   6  11      329.13      386.71      9.99 o 
 -14   6  11      236.16      262.88      7.61 o 
 -12   6  11      423.57      435.07      8.55 o 
 -10   6  11      453.35      475.50      9.37 o 
  -8   6  11      795.39      769.76     10.94 o 
  -6   6  11      454.34      511.80     15.56 o 
  -4   6  11      645.70      607.89     12.21 o 
  -2   6  11       61.70       92.76      8.90 o 
   0   6  11      253.42      281.78     13.05 o 
   2   6  11      168.01      190.84     15.22 o 
   4   6  11      220.37      253.43     18.34 o 
 -19   7  11      281.97      317.41     14.09 o 
 -17   7  11       90.75       78.46      8.07 o 
 -15   7  11       87.15       80.23      6.70 o 
 -13   7  11       19.99       15.46      5.07 o 
 -11   7  11       40.99       34.46      5.13 o 
  -9   7  11      299.71      260.01      8.06 o 
  -7   7  11       64.79       54.92      6.29 o 
  -5   7  11      114.00      104.82      9.92 o 
  -3   7  11        0.73       -6.41      6.41 o 
  -1   7  11        3.58       -1.82      7.56 o 
   1   7  11       34.81       30.39     11.38 o 
   3   7  11        0.95       -9.09     13.28 o 
 -18   8  11       11.73       10.96      8.41 o 
 -16   8  11       41.08       41.35      7.70 o 
 -14   8  11      111.02      112.76      8.30 o 
 -12   8  11      324.26      331.69      9.77 o 
 -10   8  11        0.80       -2.83      5.01 o 
  -8   8  11       44.80       53.86      7.21 o 
  -6   8  11       74.08       63.33      8.39 o 
  -4   8  11       54.05       49.68      9.36 o 
  -2   8  11      170.20      163.99     12.62 o 
   0   8  11        2.87       -7.89     10.12 o 
   2   8  11       21.20       25.46     31.77 o 
 -17   9  11       16.64       18.12      9.37 o 
 -15   9  11      152.19      143.41     10.94 o 
 -13   9  11       63.16       57.68      8.06 o 
 -11   9  11       53.37       79.23      8.05 o 
  -9   9  11        9.58        4.79      6.98 o 
  -7   9  11       30.42       26.94      8.34 o 
  -5   9  11       26.31       36.84      9.18 o 
  -3   9  11       89.46      103.71     22.69 o 
  -1   9  11       16.62       15.79     11.00 o 
 -14  10  11       12.36       10.03      9.14 o 
 -12  10  11      110.17      133.61     15.81 o 
 -10  10  11        5.75        1.61      7.74 o 
  -8  10  11       25.93       34.73      9.24 o 
  -6  10  11       60.56       75.32     11.86 o 
  -4  10  11       12.32       15.31     10.73 o 
  -2  10  11        6.57       14.61     22.64 o 
  -9  11  11        8.04       -7.76     15.18 o 
 -22   0  12      524.25      563.99     21.12 o 
 -20   0  12      517.94      524.97     15.98 o 
 -18   0  12      470.18      424.62     12.68 o 
 -16   0  12     1049.74      975.57     17.10 o 
 -14   0  12     1084.95     1064.98     23.81 o 
 -12   0  12       12.98       25.46      5.20 o 
 -10   0  12     5383.77     5272.49     51.80 o 
  -8   0  12      688.36      613.39     10.90 o 
  -6   0  12      362.93      362.05     18.29 o 
  -4   0  12      499.46      616.45     14.32 o 
  -2   0  12      726.11      813.37     19.40 o 
   0   0  12      341.57      364.10     17.47 o 
   2   0  12      155.18       89.34     16.21 o 
   4   0  12      263.62      233.33     47.50 o 
 -23   1  12       31.73       19.82      9.69 o 
 -21   1  12       27.46       11.79      6.35 o 
 -19   1  12       81.38       89.19      5.70 o 
 -17   1  12       60.20       76.98      5.06 o 
 -15   1  12      127.29      125.46      6.95 o 
 -13   1  12      371.37      292.74      8.14 o 
 -11   1  12        0.48        6.04      4.67 o 
  -9   1  12       30.38       22.69      3.72 o 
  -7   1  12       16.67       19.76      3.36 o 
  -5   1  12      160.14      138.12      5.49 o 
  -3   1  12       13.65       32.11      5.21 o 
  -1   1  12       16.58       23.10      6.30 o 
   1   1  12        2.07       -5.52      7.95 o 
   3   1  12       45.24       58.08     14.04 o 
   5   1  12       16.79       16.56     20.30 o 
 -22   2  12       66.46       85.45      9.14 o 
 -20   2  12      154.88      126.10      7.41 o 
 -18   2  12       43.33       57.88      4.81 o 
 -16   2  12      604.34      617.29      9.27 o 
 -14   2  12      436.91      399.01     14.11 o 
 -12   2  12       47.61       30.28      4.73 o 
 -10   2  12      301.86      292.30      8.77 o 
  -8   2  12      186.47      201.20      6.56 o 
  -6   2  12       80.77      100.77      4.79 o 
  -4   2  12      424.32      368.35      8.38 o 
  -2   2  12       79.66       79.87      6.99 o 
   0   2  12       64.15       84.19      9.00 o 
   2   2  12       27.64       17.75     10.57 o 
   4   2  12        0.67       18.93     13.47 o 
 -23   3  12        0.36        1.45      8.47 o 
 -21   3  12        7.85        0.27      6.42 o 
 -19   3  12        9.60       22.64      5.42 o 
 -17   3  12      216.69      239.95      8.90 o 
 -15   3  12      125.08      137.42      6.02 o 
 -13   3  12       80.99       80.08      6.23 o 
 -11   3  12       28.99       24.28      5.20 o 
  -9   3  12      305.71      321.60      8.25 o 
  -7   3  12      130.55      159.27      5.74 o 
  -5   3  12       69.53       98.57      5.47 o 
  -3   3  12      575.55      520.75     10.59 o 
  -1   3  12      139.54      158.19      8.89 o 
   1   3  12      206.69      238.43     15.03 o 
   3   3  12       17.18       32.70     13.86 o 
 -22   4  12       17.62       43.05      9.18 o 
 -20   4  12      192.56      229.46      9.67 o 
 -18   4  12        6.16        4.87      4.85 o 
 -16   4  12        0.71       -1.01      4.07 o 
 -14   4  12       27.71       30.00      4.57 o 
 -12   4  12       34.71       40.33      6.24 o 
 -10   4  12        0.96       -3.56      4.24 o 
  -8   4  12       41.68       48.61      4.66 o 
  -6   4  12       13.92        9.02      4.15 o 
  -4   4  12       21.00       15.67      5.08 o 
  -2   4  12        1.77       -1.12      5.94 o 
   0   4  12       21.53       13.85      7.67 o 
   2   4  12       41.89       34.55      9.86 o 
   4   4  12       41.09       -5.15     20.26 o 
 -21   5  12      329.77      352.12     13.40 o 
 -19   5  12      737.80      787.60     16.93 o 
 -17   5  12      273.30      258.36      7.72 o 
 -15   5  12      486.06      513.86     11.57 o 
 -13   5  12      610.14      587.99     14.86 o 
 -11   5  12      504.65      473.07     15.25 o 
  -9   5  12      597.24      540.50     10.25 o 
  -7   5  12      425.14      414.98      8.83 o 
  -5   5  12      355.13      347.36      9.58 o 
  -3   5  12      136.28      131.87      8.27 o 
  -1   5  12      168.46      201.70     11.53 o 
   1   5  12      183.22      168.91     13.46 o 
   3   5  12       50.84       57.32     22.21 o 
 -20   6  12        1.68       -3.47      7.38 o 
 -18   6  12       16.10       16.70      5.93 o 
 -16   6  12        0.14       -4.64      4.64 o 
 -14   6  12       34.47       20.23      5.27 o 
 -12   6  12        2.19        4.25      4.79 o 
 -10   6  12        8.77       11.99      4.92 o 
  -8   6  12        6.56        2.51      4.48 o 
  -6   6  12        0.40       -3.01      4.96 o 
  -4   6  12       15.33       15.35      6.59 o 
  -2   6  12        4.44        7.41      7.73 o 
   0   6  12       20.25       12.93      9.70 o 
   2   6  12        0.14      -27.77     31.77 o 
 -19   7  12       18.43       19.32      7.96 o 
 -17   7  12        6.40        3.39      6.01 o 
 -15   7  12      165.24      179.04     10.62 o 
 -13   7  12      108.86      117.26      6.68 o 
 -11   7  12      178.68      226.97      7.30 o 
  -9   7  12       33.71       48.65      6.24 o 
  -7   7  12      178.91      200.74      9.15 o 
  -5   7  12      121.01      145.47     11.21 o 
  -3   7  12      167.69      202.73     11.65 o 
  -1   7  12       13.57       19.75     14.33 o 
   1   7  12       40.36       21.81     19.49 o 
 -16   8  12        6.93       -0.99      6.65 o 
 -14   8  12       14.94       16.60      7.20 o 
 -12   8  12        3.30        2.90      5.66 o 
 -10   8  12       61.80       86.32      7.39 o 
  -8   8  12        1.20        9.41      7.29 o 
  -6   8  12       36.59       34.77      8.13 o 
  -4   8  12       95.45      119.78     10.60 o 
  -2   8  12        3.54        4.28     11.64 o 
 -15   9  12       11.99        8.21      8.76 o 
 -13   9  12       63.54       68.76     12.23 o 
 -11   9  12       37.57       39.69      7.50 o 
  -9   9  12       14.62       25.20      7.75 o 
  -7   9  12      149.29      176.30     12.06 o 
  -5   9  12       91.67      132.38     13.97 o 
 -21   1  13       24.11       43.00      5.93 o 
 -19   1  13      149.04      187.63      9.11 o 
 -17   1  13      229.15      248.98      9.82 o 
 -15   1  13      198.25      199.87      7.85 o 
 -13   1  13      214.81      223.59      7.74 o 
 -11   1  13      374.79      364.05      8.53 o 
  -9   1  13      746.77      702.50     10.48 o 
  -7   1  13      127.80      157.11      5.58 o 
  -5   1  13      187.71      205.89      6.65 o 
  -3   1  13      722.32      685.99     13.97 o 
  -1   1  13      137.89      162.32     12.54 o 
   1   1  13      178.77      192.81     16.68 o 
 -22   2  13        2.49        9.93      6.75 o 
 -20   2  13        0.19        9.38      5.81 o 
 -18   2  13       31.62       29.89      4.78 o 
 -16   2  13       55.08       57.03      4.85 o 
 -14   2  13        3.05        3.96      4.79 o 
 -12   2  13       17.65       26.74      5.28 o 
 -10   2  13      302.73      273.71      7.88 o 
  -8   2  13        9.39       -2.15      3.52 o 
  -6   2  13        2.94        1.94      3.92 o 
  -4   2  13      122.48      121.15      6.50 o 
  -2   2  13       38.80       31.40      6.76 o 
   0   2  13       11.32       22.33      9.67 o 
   2   2  13       24.46       54.19     20.79 o 
 -21   3  13      116.93      117.88      8.37 o 
 -19   3  13       45.03       49.82      6.41 o 
 -17   3  13       19.84       10.22      4.07 o 
 -15   3  13       26.28       20.19      5.87 o 
 -13   3  13      152.01      142.95      7.59 o 
 -11   3  13      150.18      108.81     10.39 o 
  -9   3  13      310.79      292.76     10.61 o 
  -7   3  13       13.67        9.26      4.28 o 
  -5   3  13       29.72       20.74      5.15 o 
  -3   3  13        7.32       17.92      6.52 o 
  -1   3  13       16.25       20.04      7.55 o 
   1   3  13       12.46        9.75     11.92 o 
 -20   4  13      249.56      302.64     12.47 o 
 -18   4  13       41.65       43.06      5.96 o 
 -16   4  13      159.85      141.73      6.99 o 
 -14   4  13       55.62       50.51      7.45 o 
 -12   4  13        1.34       -3.57      6.30 o 
 -10   4  13      366.95      357.72      9.33 o 
  -8   4  13       22.37       19.74      4.61 o 
  -6   4  13      101.83       93.80      6.02 o 
  -4   4  13       35.54       33.43      6.18 o 
  -2   4  13       42.02       51.31      8.34 o 
   0   4  13       51.93       49.11     18.18 o 
 -19   5  13       68.08       65.97      7.39 o 
 -17   5  13       37.97       23.46      5.31 o 
 -15   5  13        2.05        4.24      4.20 o 
 -13   5  13       27.88       32.51      5.37 o 
 -11   5  13       43.08       42.06      5.87 o 
  -9   5  13        2.11       -2.96      4.36 o 
  -7   5  13        2.46       -2.66      4.52 o 
  -5   5  13        0.29       -4.34      5.43 o 
  -3   5  13        7.36        9.63      7.13 o 
  -1   5  13        0.26        7.28     11.18 o 
 -18   6  13        1.26       -5.56      6.20 o 
 -16   6  13      319.00      307.50      9.92 o 
 -14   6  13      115.80       97.05      6.51 o 
 -12   6  13      248.83      226.31      9.39 o 
 -10   6  13       63.20       56.81      6.67 o 
  -8   6  13       85.82       81.43      6.68 o 
  -6   6  13      143.94      135.39      7.67 o 
  -4   6  13       67.71       63.05      8.15 o 
  -2   6  13       49.94       57.70     12.64 o 
 -17   7  13        0.09        4.92      6.85 o 
 -15   7  13        7.56        0.08      5.76 o 
 -13   7  13        5.87       14.74      5.29 o 
 -11   7  13        4.88       15.07      6.69 o 
  -9   7  13       19.56       17.80      6.92 o 
  -7   7  13        8.66        4.48      6.53 o 
  -5   7  13        6.66       11.22      7.19 o 
  -3   7  13       16.83       23.77      9.53 o 
 -14   8  13       12.60       19.08      8.87 o 
 -12   8  13       62.68       72.38      8.36 o 
 -10   8  13        5.20       10.97      6.79 o 
  -8   8  13       18.28       10.07      8.52 o 
  -6   8  13       33.54       70.40      9.82 o 
 -20   0  14      267.50      258.11     11.98 o 
 -18   0  14      192.00      213.97     14.03 o 
 -16   0  14      287.70      291.90      9.61 o 
 -14   0  14      146.02      112.95      8.93 o 
 -12   0  14      228.78      214.81      9.16 o 
 -10   0  14      125.27      155.37      7.85 o 
  -8   0  14       35.26       59.92      6.40 o 
  -6   0  14        2.74       13.79      6.32 o 
  -4   0  14      345.04      301.89     13.88 o 
  -2   0  14        7.87       20.55     11.16 o 
 -19   1  14       31.15       48.03      5.68 o 
 -17   1  14       28.15       27.29      5.35 o 
 -15   1  14       11.26       -0.19      6.25 o 
 -13   1  14       58.68       41.13      6.01 o 
 -11   1  14       96.05       87.28      6.96 o 
  -9   1  14        4.17        4.75      3.86 o 
  -7   1  14       15.43        8.30      4.13 o 
  -5   1  14      140.99      121.05      7.10 o 
  -3   1  14       77.62       56.21      8.12 o 
  -1   1  14       15.63       19.94     12.33 o 
 -20   2  14      114.42      106.54      7.80 o 
 -18   2  14        0.65        2.59      4.01 o 
 -16   2  14       40.01       55.50      7.66 o 
 -14   2  14       30.55       41.17      6.68 o 
 -12   2  14        1.38       -1.97      5.07 o 
 -10   2  14      195.98      148.83      6.39 o 
  -8   2  14       21.99       27.89      4.66 o 
  -6   2  14        1.37       -0.68      4.73 o 
  -4   2  14       12.88       27.91      6.62 o 
  -2   2  14       19.26        9.45      7.86 o 
 -19   3  14      223.48      229.03     11.20 o 
 -17   3  14       83.24       98.62      9.09 o 
 -15   3  14      123.47      171.49      8.75 o 
 -13   3  14       37.99       51.31      6.91 o 
 -11   3  14      746.27      772.26     18.86 o 
  -9   3  14      129.34      118.93      7.99 o 
  -7   3  14      162.02      190.18      7.55 o 
  -5   3  14      192.49      241.39      8.67 o 
  -3   3  14      196.44      230.66     12.49 o 
 -18   4  14       10.26        6.84      4.75 o 
 -16   4  14       80.02       81.96      8.98 o 
 -14   4  14       70.58       72.38      8.38 o 
 -12   4  14        0.18       -5.07      7.58 o 
 -10   4  14        4.26       11.98      4.15 o 
  -8   4  14      142.56      140.38      7.12 o 
  -6   4  14       31.22       25.82      5.97 o 
  -4   4  14       19.39        9.93      6.91 o 
 -17   5  14      101.73       93.82      7.86 o 
 -15   5  14      111.54      102.90     10.66 o 
 -13   5  14       11.93        5.41      8.82 o 
 -11   5  14       74.14       79.25      5.46 o 
  -9   5  14       60.35       52.99      5.93 o 
  -7   5  14       38.03       35.27      6.81 o 
  -5   5  14       18.29       15.62     10.39 o 
 -14   6  14        6.13       -4.72      4.72 o 
 -12   6  14       19.05       17.89      5.70 o 
 -10   6  14       65.51       59.47      7.19 o 
  -8   6  14       13.34        3.66      6.43 o 
 -17   1  15      133.80      113.37      8.37 o 
 -15   1  15      101.13      111.25      7.77 o 
 -13   1  15      235.79      204.62      9.54 o 
 -11   1  15      154.77      140.64      6.71 o 
  -9   1  15      103.57       82.18      6.15 o 
  -7   1  15       93.24      103.37      6.95 o 
 -16   2  15        5.77       -6.64      6.64 o 
 -14   2  15        9.40       10.29      6.77 o 
 -12   2  15       30.11       26.00      9.34 o 
 -10   2  15       17.72        8.57      4.31 o 
  -8   2  15        0.16       -1.85      4.94 o 
 -15   3  15       14.73       20.98      6.97 o 
 -13   3  15       20.63       19.96      6.74 o 
 -11   3  15       33.80       21.17      7.83 o 
  -9   3  15       62.67       82.79      7.60 o 
 -12   4  15       84.87       87.71     11.03 o 
                                                 
